# Supplementary material for: The challenge of care coordination by midwives during the COVID-19 pandemic: a national descriptive survey
Source: BMC Pregnancy Childbirth. 2022 May 25;22:437. doi: 10.1186/s12884-022-04772-2 (PMC9131711; doi:10.1186/s12884-022-04772-2)
Supplement: Supplementary file 2 — Additional file 2. [file 12884_2022_4772_MOESM2_ESM.csv]

	age	gender	departement	experience	office_practice	EPI	pregnancy_cs	referral_psy	referral_social_worker	referral_GP	referral_specialitsMD	referral_labo	referral_echo	referral_hop	defaut_none	defaut_all	defaut_precarite	defaut_violence	defaut_psy	defaut_IVG	defaut_autre	VH_resultats	VH_com	VH_soins	VH_protocol	VHS_results	VHS_com	VHS_care	VHS_protocols	VH_repartition	VHS_repartition	covid	pandemic_dep	referral	adapt_ambu_care	adapt_activity	adapt_hosp_care	lien_VH
1	38	0	69	14	0	1	1	0	0	0	0	0	0	0	0	0	0	0	0	1	0	3	3	3	3	3	3	3	3	2	2	NA	1	0	0	1	1	bon
2	65	1	42	41	0	2	1	0	1	0	0	0	0	0	0	1	0	0	0	0	0	2	3	2	3	2	3	3	2	2	2	NA	1	1	1	1	1	bon
3	24	1	13	0	1	1	1	0	0	0	0	0	0	0	1	0	0	0	0	0	0	3	4	2	4	4	3	3	3	2	3	NA	0	0	0	0	1	mauvais
4	32	1	92	6	1	1	1	0	0	0	0	0	0	0	0	0	0	1	1	0	0	3	3	3	3	3	3	3	3	2	2	NA	1	0	0	1	1	bon
5	24	1	59	1	0	1	1	0	1	0	0	0	0	0	0	1	0	0	0	0	0	3	3	3	3	3	3	3	3	1	3	NA	0	1	1	1	0	mauvais
6	56	1	58	34	2	1	1	1	1	0	1	0	0	0	0	1	0	0	0	0	0	3	3	3	1	3	3	3	3	1	3	NA	0	1	1	1	0	mauvais
7	44	1	80	21	0	2	1	0	0	0	0	0	0	0	0	1	1	1	1	1	0	3	3	3	1	2	3	3	1	3	1	NA	1	0	0	1	0	bon
8	39	1	97	15	0	2	2	1	1	1	1	1	1	1	0	1	0	0	0	0	0	1	4	4	4	2	3	3	2	3	3	NA	0	1	1	1	0	mauvais
9	57	1	29	35	2	1	1	1	1	0	0	1	1	1	0	0	1	1	1	0	0	2	2	2	1	2	2	2	1	3	1	NA	0	1	1	1	1	bon
10	60	1	29	36	0	0	0	2	2	0	0	0	0	0	0	1	0	0	0	0	0	2	2	2	2	3	2	3	2	3	2	NA	0	0	0	0	1	bon
11	45	1	54	21	0	1	1	1	0	0	1	0	0	0	0	1	1	1	1	1	1	3	3	3	1	3	3	4	2	1	3	NA	1	1	1	1	0	mauvais
12	50	1	30	25	0	1	1	1	2	0	0	1	0	0	0	0	1	1	1	0	0	2	3	2	2	2	2	2	2	2	2	NA	0	1	1	1	1	bon
13	57	1	29	35	2	1	1	1	1	0	1	1	1	1	0	0	1	1	1	0	0	2	2	2	2	2	2	1	1	3	1	NA	0	1	1	1	1	bon
14	55	1	67	30	1	1	1	1	1	1	1	0	0	0	0	1	1	1	1	1	0	2	2	2	1	2	2	2	1	1	2	NA	1	1	1	1	1	bon
15	34	1	97	9	2	1	1	2	1	0	2	0	0	0	1	0	0	0	0	0	0	4	3	3	4	3	3	2	3	1	3	NA	0	1	1	1	0	mauvais
16	34	1	75	10	1	0	0	0	0	0	1	1	0	1	0	1	0	0	0	0	0	3	3	2	4	3	3	3	3	1	3	NA	1	1	1	0	1	mauvais
17	34	1	74	12	0	1	1	0	2	2	2	2	2	1	0	1	0	0	0	0	0	3	3	3	3	3	3	3	3	2	3	NA	1	1	0	1	1	mauvais
18	49	1	74	25	0	1	1	2	2	0	0	0	0	0	0	0	0	0	0	0	1	3	3	2	1	3	3	3	1	2	2	0	1	0	0	0	1	bon
19	50	1	58	34	2	1	1	0	0	0	0	0	0	0	0	0	1	0	0	0	0	3	3	3	3	3	3	3	3	1	3	NA	0	0	0	1	0	mauvais
20	58	1	75	30	0	1	1	1	1	2	1	1	1	1	0	0	0	1	0	0	0	1	1	3	1	1	1	2	1	3	1	NA	1	1	1	0	0	bon
21	56	1	17	20	1	1	1	1	1	0	1	0	0	0	0	0	1	0	0	0	0	3	3	3	3	3	3	3	3	1	3	NA	0	1	1	1	0	mauvais
22	34	1	75	10	2	1	1	2	2	0	2	1	1	1	0	0	1	0	1	0	0	3	2	2	1	2	3	2	2	1	2	NA	1	1	1	1	1	bon
23	40	1	15	16	0	1	1	0	0	0	0	1	0	1	0	1	0	0	0	0	0	1	2	2	2	2	1	2	1	2	2	NA	0	1	1	1	1	bon
24	35	1	69	12	1	1	1	1	1	0	2	0	0	2	0	1	0	0	0	0	0	2	1	3	3	2	1	1	2	3	1	0	1	1	1	1	1	bon
25	61	1	44	41	2	1	1	1	1	0	2	0	0	2	0	0	1	1	1	1	0	3	3	3	2	3	3	3	2	2	3	0	0	1	1	1	1	mauvais
26	37	1	69	12	0	1	1	2	0	0	0	0	0	0	0	1	1	1	0	0	0	1	1	1	3	2	2	2	3	1	2	0	1	0	0	1	0	bon
27	55	1	1	31	0	1	1	0	0	0	0	0	0	1	1	0	0	0	0	0	0	3	2	2	3	3	1	3	3	3	2	0	0	1	0	1	1	bon
28	36	1	69	12	0	2	1	2	1	0	2	1	0	0	0	1	1	1	1	0	0	3	3	2	2	3	3	2	2	2	2	0	1	1	1	1	1	bon
29	53	1	69	30	0	1	1	0	2	0	2	0	0	0	0	1	1	1	1	0	0	3	3	3	3	1	1	1	1	2	1	0	1	0	0	1	1	bon
30	50	1	69	25	1	0	1	0	0	0	0	0	0	0	0	0	1	0	0	0	0	3	3	3	3	3	3	3	3	3	2	0	1	0	0	1	0	bon
31	33	1	69	8	1	1	1	0	0	0	0	0	0	0	0	1	0	0	0	0	0	3	3	3	3	3	3	3	3	1	3	0	1	0	0	1	0	mauvais
32	39	1	69	15	2	2	1	0	0	0	0	1	0	0	0	1	0	0	0	0	0	3	1	1	3	3	3	2	3	2	2	0	1	1	1	1	1	bon
33	50	1	69	19	0	2	2	2	0	0	0	0	0	0	0	0	0	0	1	0	0	3	3	3	3	3	3	3	3	3	2	0	1	0	0	1	0	bon
34	32	0	69	9	2	0	1	2	0	0	0	1	0	0	0	1	0	0	0	0	0	3	3	3	4	3	3	3	3	1	2	0	1	1	1	1	0	bon
35	26	1	1	2	0	1	1	0	0	0	0	0	0	0	0	1	0	0	1	0	0	3	2	2	3	2	3	2	2	2	2	0	0	0	0	1	1	bon
36	32	1	69	8	0	1	1	0	1	0	0	0	0	0	0	1	0	0	0	0	0	2	3	3	3	3	3	3	3	2	2	0	1	1	1	1	1	bon
37	33	1	69	9	0	2	1	2	2	0	0	0	0	0	0	1	0	0	0	0	0	1	3	3	3	2	3	3	3	1	3	0	1	0	0	1	0	mauvais
38	37	1	69	12	0	1	1	2	2	0	0	0	0	0	0	0	1	1	1	1	0	3	3	2	3	2	2	3	3	1	3	0	1	0	0	1	1	mauvais
39	35	1	69	11	2	1	1	0	0	0	0	0	0	2	0	0	0	0	0	0	1	3	3	3	1	2	2	2	2	2	2	0	1	0	0	1	1	bon
40	34	1	69	5	2	1	1	2	2	0	1	0	0	0	0	1	0	0	0	0	0	1	3	2	3	1	3	2	2	1	2	0	1	1	1	1	1	bon
41	49	1	1	26	2	1	1	1	1	0	0	0	0	0	0	1	0	0	0	0	0	2	2	3	2	2	2	3	3	1	3	0	0	1	1	1	1	mauvais
42	42	1	69	20	0	2	1	0	1	0	0	0	0	0	0	0	1	0	0	0	0	3	3	3	1	2	2	3	1	3	1	0	1	1	1	1	0	bon
43	30	1	69	7	2	1	1	0	1	0	1	0	0	0	0	0	1	1	0	0	0	3	3	3	3	3	2	2	4	1	3	0	1	1	1	1	0	mauvais
44	41	1	1	18	0	1	1	2	0	0	0	0	0	0	0	1	0	0	1	0	0	3	3	3	3	3	3	3	2	2	2	0	0	0	0	1	1	bon
45	48	1	69	25	2	1	1	1	1	0	0	0	0	0	0	0	0	0	0	0	1	2	3	3	4	3	3	3	3	1	2	0	1	1	1	1	1	bon
46	30	1	69	5	1	1	1	2	2	0	2	0	0	2	0	1	0	0	0	0	0	3	3	3	4	3	2	3	3	1	3	0	1	0	0	1	0	mauvais
47	62	1	69	42	2	1	1	2	2	0	0	0	0	1	0	0	1	1	1	1	0	3	2	2	2	2	2	2	2	2	2	0	1	1	0	1	1	bon
48	37	1	69	14	0	1	1	0	1	2	1	1	0	0	0	1	0	0	0	0	0	2	3	3	1	3	3	3	1	3	2	0	1	1	1	1	1	bon
49	23	1	42	1	0	2	1	0	0	0	0	0	0	0	1	0	0	0	0	0	0	3	3	3	3	3	3	3	3	2	3	0	1	0	0	1	1	mauvais
50	40	1	42	18	1	0	1	0	0	0	0	0	0	0	0	0	0	1	1	0	0	3	4	3	3	3	3	3	3	2	3	0	1	0	0	1	1	mauvais
51	30	1	69	7	2	1	1	0	0	0	0	0	0	0	0	1	1	1	1	1	0	3	3	3	3	3	3	3	3	1	3	0	1	0	0	1	0	mauvais
52	49	1	69	26	0	0	1	0	0	0	2	1	1	0	0	0	0	0	0	0	1	3	3	3	3	3	3	3	3	1	3	0	1	1	1	1	0	mauvais
53	44	1	42	20	1	1	1	2	1	0	0	0	0	0	0	0	1	1	1	0	0	3	3	3	4	3	4	4	4	3	2	0	1	1	1	1	0	bon
54	35	1	69	11	2	1	1	1	0	1	1	1	0	0	0	1	0	0	0	0	0	2	2	3	2	2	2	3	3	3	2	0	1	1	1	1	1	bon
55	33	1	42	9	0	0	1	1	2	1	1	0	0	0	1	0	0	0	0	0	0	3	3	2	3	3	3	3	3	1	3	0	1	1	1	1	1	mauvais
56	28	1	69	2	1	1	1	0	2	0	0	0	0	2	0	0	1	1	1	1	0	3	4	3	4	3	3	3	3	2	3	0	1	0	0	1	1	mauvais
57	31	1	42	8	1	1	1	0	2	0	0	0	0	0	0	1	0	0	0	0	0	3	4	3	4	2	3	3	4	1	3	0	1	0	0	1	0	mauvais
58	27	1	69	4	0	1	1	0	0	0	0	0	0	0	0	0	1	1	1	1	0	3	3	3	4	2	2	2	3	1	3	0	1	0	0	1	0	mauvais
59	33	1	69	10	1	1	1	1	1	0	2	0	0	2	0	1	0	0	0	0	0	2	2	3	4	2	3	3	3	3	1	0	1	1	1	1	1	bon
60	39	1	42	18	1	1	1	1	2	0	0	0	0	0	0	1	1	1	1	1	0	3	4	3	4	3	4	4	4	1	3	0	1	1	1	1	0	mauvais
61	52	1	69	28	2	1	0	0	0	1	1	0	0	0	1	0	0	0	0	0	0	2	2	2	3	3	2	2	2	2	2	0	1	1	1	1	1	bon
62	28	1	69	5	2	1	1	1	1	0	1	1	0	1	0	0	1	1	1	0	0	2	3	4	4	3	3	2	3	1	4	0	1	1	1	1	1	mauvais
63	54	1	42	33	1	1	0	2	2	0	2	0	0	0	0	0	0	1	1	0	0	3	3	3	3	3	3	2	2	2	3	0	1	0	0	1	1	mauvais
64	36	1	69	13	2	1	1	0	0	0	0	0	0	0	0	0	1	1	1	0	0	3	3	4	3	2	2	3	3	2	2	0	1	0	0	1	1	bon
65	33	0	1	9	2	1	1	1	1	0	1	0	0	0	0	0	1	1	1	0	0	1	1	1	1	1	1	1	2	2	2	0	0	1	1	1	1	bon
66	37	0	69	12	1	0	0	2	2	2	1	0	0	2	0	1	0	0	0	1	0	1	2	2	3	2	2	2	2	3	1	0	1	1	1	0	1	bon
67	46	1	69	21	1	1	1	0	2	0	2	0	0	0	0	1	1	1	1	0	0	3	2	3	3	2	2	2	2	3	2	0	1	0	0	1	1	bon
68	34	1	69	10	0	1	1	1	1	0	1	0	0	0	0	1	0	0	0	0	0	4	4	4	4	3	3	3	3	1	3	0	1	1	1	1	0	mauvais
69	37	1	42	2	2	1	1	2	2	0	2	0	0	0	0	1	0	0	0	0	0	2	3	3	2	2	2	2	2	3	2	0	1	0	0	1	1	bon
70	39	1	69	15	0	1	1	2	0	0	1	0	0	0	0	0	1	1	1	1	0	3	3	3	3	1	3	3	2	1	1	0	1	1	1	1	0	bon
71	34	1	69	11	1	1	1	0	2	0	0	0	0	0	0	0	1	1	0	0	0	3	3	3	3	3	3	3	2	1	3	0	1	0	0	1	0	mauvais
72	46	1	69	24	1	1	1	0	0	0	0	0	0	0	0	1	0	0	0	0	0	3	3	3	3	3	3	3	3	2	2	0	1	0	0	1	1	bon
73	28	1	1	4	2	1	1	1	0	2	2	0	0	0	0	0	0	1	0	0	0	3	4	3	4	2	3	3	4	1	3	0	0	1	1	1	0	mauvais
74	41	1	69	16	2	1	1	0	2	1	1	0	0	0	0	0	1	0	1	0	0	3	3	2	2	3	3	3	2	1	3	0	1	1	1	1	1	mauvais
75	35	1	69	11	1	1	1	2	0	2	2	2	2	2	0	1	0	0	0	0	0	2	3	2	3	2	2	2	3	1	3	0	1	0	0	1	1	mauvais
76	25	1	69	2	2	0	1	1	1	0	1	0	0	1	0	1	0	0	0	0	0	3	2	2	3	3	3	2	3	1	2	0	1	1	1	1	1	bon
77	26	1	69	2	2	2	1	0	0	2	1	0	0	1	0	1	0	0	0	0	0	3	2	2	4	3	2	3	3	1	3	0	1	1	1	1	1	mauvais
78	28	1	69	6	1	1	1	2	2	0	2	2	0	0	0	1	1	1	1	1	0	3	3	1	3	2	3	1	1	2	2	0	1	0	0	1	1	bon
79	53	1	42	29	0	1	1	1	1	0	1	0	0	0	0	0	0	0	1	0	0	3	3	3	3	2	3	3	3	1	2	0	1	1	1	1	0	bon
80	45	1	69	20	0	1	1	1	0	0	1	0	0	1	0	0	0	1	0	0	0	3	3	3	3	3	3	3	3	1	3	0	1	1	1	1	0	mauvais
81	48	1	69	24	0	1	1	1	1	0	0	0	0	1	0	1	1	1	1	0	0	3	3	2	3	2	3	2	2	2	2	0	1	1	1	1	1	bon
82	41	1	69	15	1	1	1	1	1	0	1	0	0	1	0	0	0	1	1	0	0	1	1	2	1	1	1	1	1	1	2	0	1	1	1	1	1	bon
83	26	1	69	4	1	1	1	0	2	1	1	0	0	0	0	0	0	0	0	0	0	3	4	4	4	1	2	2	2	1	2	0	1	1	1	1	0	bon
84	32	1	42	8	2	1	1	0	0	0	1	0	0	1	0	0	1	1	1	0	0	3	3	2	3	2	2	2	3	1	3	0	1	1	1	1	1	mauvais
85	59	1	69	35	0	2	2	0	2	0	0	0	0	0	0	1	0	0	0	0	0	3	1	1	1	3	2	2	1	2	2	0	1	0	0	1	1	bon
86	37	1	69	12	2	1	1	1	1	0	0	0	0	0	0	0	1	1	1	1	0	2	1	1	1	3	2	3	2	1	3	0	1	1	1	1	1	mauvais
87	41	1	49	20	2	1	1	1	1	0	0	0	0	0	1	0	0	0	0	0	0	3	3	3	2	3	3	3	2	2	2	0	0	1	1	1	1	bon
88	35	1	69	10	2	1	1	0	2	1	0	1	0	1	0	0	1	1	0	1	0	1	1	1	3	1	1	1	2	2	2	0	1	1	1	1	1	bon
89	31	1	42	9	1	1	0	0	0	0	0	0	0	1	0	1	1	0	0	0	0	3	2	3	3	3	3	3	3	2	3	0	1	1	0	0	1	mauvais
90	58	1	69	36	0	2	2	0	2	0	0	0	2	1	0	0	1	1	1	0	0	4	3	1	3	3	2	3	3	1	2	0	1	1	0	1	0	bon
91	36	1	69	13	2	1	1	1	0	0	1	0	0	1	0	0	1	1	0	0	0	2	1	3	1	2	2	3	1	1	2	0	1	1	1	1	1	bon
92	39	1	69	14	0	1	1	2	1	1	1	1	0	0	0	0	1	0	1	0	0	1	1	2	1	2	2	2	1	3	1	0	1	1	1	1	1	bon
93	27	1	69	5	0	1	1	0	1	0	0	0	0	0	0	1	0	0	0	0	0	2	3	2	3	2	3	2	1	1	2	0	1	1	1	1	1	bon
94	61	1	69	42	0	1	1	0	0	2	0	0	0	0	0	1	1	0	0	0	0	3	3	1	1	2	2	2	2	1	2	0	1	0	0	1	0	bon
95	59	1	69	38	2	1	1	0	2	2	2	0	0	0	0	1	0	0	0	0	0	3	3	2	3	2	2	2	2	2	2	0	1	0	0	1	1	bon
96	34	1	1	10	0	2	1	2	1	0	2	0	2	0	0	1	0	0	0	0	0	3	3	3	3	2	2	2	3	1	2	0	0	1	1	1	0	bon
97	25	1	38	2	0	1	1	2	0	0	0	0	0	1	0	0	0	1	0	0	0	1	2	1	2	2	3	2	2	2	2	0	0	1	0	1	1	bon
98	32	1	91	6	0	1	1	1	1	0	2	1	0	1	0	1	0	1	0	0	0	3	3	3	3	1	1	1	1	1	3	0	0	1	1	1	0	mauvais
99	38	1	35	15	2	1	1	1	2	0	0	0	0	0	0	0	1	1	0	0	0	3	3	3	1	2	3	1	1	3	1	0	0	1	1	1	0	bon
100	29	1	10	5	2	1	1	2	1	2	2	0	0	2	0	1	0	0	0	0	0	1	3	1	1	1	1	1	1	2	2	0	0	1	1	1	1	bon
101	40	1	79	3	0	1	1	1	1	0	1	0	0	0	0	1	0	0	0	0	0	2	2	2	2	2	2	2	2	3	2	0	0	1	1	1	1	bon
102	33	1	2	10	0	1	1	1	1	0	1	0	0	0	1	0	0	0	0	0	0	3	3	3	3	3	3	2	2	2	2	0	1	1	1	1	1	bon
103	48	1	44	27	0	1	1	1	1	0	1	0	0	0	0	1	0	0	0	0	0	3	3	3	2	3	2	2	2	3	2	0	0	1	1	1	1	bon
104	42	1	84	19	0	1	1	0	0	2	0	0	0	0	0	1	0	0	0	0	0	1	1	1	1	1	1	1	1	3	2	0	0	0	0	1	0	bon
105	36	1	37	13	1	1	1	0	0	0	0	1	0	1	0	1	0	0	0	0	0	3	4	3	1	3	4	3	1	2	2	0	0	1	1	1	1	bon
106	38	1	77	15	1	1	1	2	1	2	0	1	0	0	0	0	1	1	1	0	0	3	3	3	4	3	3	3	3	2	3	0	0	1	1	1	1	mauvais
107	42	1	88	19	1	1	1	1	1	0	2	0	0	0	1	0	0	0	0	0	0	4	4	4	4	3	3	3	3	3	1	0	1	1	1	1	0	bon
108	35	1	29	12	0	1	1	1	1	0	0	0	0	0	0	0	0	1	1	0	0	3	3	3	1	3	3	3	1	1	3	0	0	1	1	1	0	mauvais
109	35	1	45	12	2	1	1	2	1	0	0	0	0	0	1	0	0	0	0	0	0	1	3	3	1	1	1	1	1	2	1	0	0	1	1	1	1	bon
110	35	1	73	12	0	1	1	0	0	0	0	1	0	0	0	1	0	0	0	0	0	1	1	1	1	2	2	2	2	3	2	0	0	1	1	1	0	bon
111	25	1	68	2	2	1	1	0	2	2	1	0	0	1	0	1	0	0	0	0	0	3	3	2	3	3	2	2	3	1	3	0	1	1	1	1	1	mauvais
112	44	1	74	19	1	1	0	1	0	0	1	0	0	0	0	1	1	1	1	1	0	3	3	4	3	3	3	3	3	3	3	0	1	1	1	1	0	mauvais
113	44	1	74	22	2	1	1	0	0	0	0	0	0	0	0	1	0	0	0	0	0	3	3	3	3	3	4	4	3	2	3	0	1	0	0	1	1	mauvais
114	40	1	89	16	2	1	1	1	1	0	1	0	0	0	0	1	0	0	0	0	0	3	2	2	3	3	3	3	3	1	3	0	0	1	1	1	1	mauvais
115	34	1	37	9	0	1	1	0	0	0	0	0	0	0	0	0	0	0	0	0	0	4	4	4	4	4	4	4	3	1	3	0	0	0	0	1	0	mauvais
116	32	1	49	8	2	1	1	0	1	0	0	0	0	0	0	0	1	1	1	0	0	4	3	3	1	3	2	1	1	1	1	0	0	1	1	1	0	bon
117	35	1	75	10	2	2	0	0	0	0	0	0	0	0	0	0	0	0	1	0	0	3	2	2	1	3	3	2	1	3	2	0	1	0	0	0	1	bon
118	36	1	17	14	0	1	0	1	1	0	2	1	1	2	1	0	0	0	0	0	0	3	3	3	1	3	3	2	2	3	2	0	0	1	1	1	0	bon
119	54	1	57	30	2	1	1	2	2	2	1	2	1	1	0	0	1	1	1	0	0	2	3	2	3	2	2	2	2	3	2	0	1	1	1	1	1	bon
120	34	1	37	10	1	1	1	0	2	0	0	0	0	1	0	1	0	0	0	0	0	3	4	2	4	3	3	2	4	2	3	0	0	1	0	1	1	mauvais
121	31	1	5	6	1	1	1	2	1	0	1	0	1	0	0	1	1	1	1	0	0	3	3	2	3	2	2	2	3	2	2	0	0	1	1	1	1	bon
122	39	1	69	16	1	1	1	0	0	0	0	0	0	0	0	1	0	0	0	0	0	1	3	3	4	2	3	2	3	2	2	1	1	0	0	1	1	bon
123	27	1	6	3	2	1	1	0	0	0	0	0	0	1	0	1	0	0	0	0	0	3	2	3	1	3	3	3	1	2	2	0	0	1	0	1	1	bon
124	33	1	59	9	0	1	1	2	2	2	2	2	0	0	0	0	1	1	1	1	0	3	3	3	3	3	3	3	3	2	2	0	0	0	0	1	1	bon
125	34	1	49	12	0	1	1	0	0	0	0	0	0	0	1	0	0	0	0	0	0	3	3	3	3	3	2	2	3	2	2	0	0	0	0	1	1	bon
126	36	1	68	13	0	1	1	0	1	0	0	0	0	2	0	1	0	0	0	0	0	1	1	2	2	2	2	2	2	3	2	0	1	1	1	1	1	bon
127	30	1	69	6	2	2	1	1	1	0	1	1	2	1	0	0	0	1	0	1	0	4	4	4	4	3	3	3	3	1	3	0	1	1	1	0	0	mauvais
128	38	1	68	14	2	1	1	1	0	0	1	0	1	0	0	1	0	0	0	0	0	2	2	3	3	2	2	3	2	1	3	0	1	1	1	1	1	mauvais
129	40	1	33	17	1	2	1	1	1	0	1	0	1	0	0	0	1	0	0	0	0	2	3	3	2	3	3	3	3	3	3	0	0	1	1	1	1	mauvais
130	25	1	92	1	0	1	1	1	1	0	1	1	1	0	0	1	0	0	0	0	0	1	1	1	1	1	1	2	2	3	2	0	1	1	1	1	0	bon
131	53	1	64	27	0	1	1	0	0	0	0	0	0	0	0	1	0	1	1	0	0	3	3	3	1	3	1	1	1	2	1	0	0	0	0	1	1	bon
132	31	1	35	7	1	1	1	0	0	0	0	0	0	0	0	0	0	1	1	0	0	2	2	1	1	2	2	2	1	2	1	0	0	0	0	1	1	bon
133	31	1	92	7	2	1	1	1	2	1	1	2	1	2	0	1	0	0	0	0	0	1	1	3	1	1	1	1	1	3	1	0	1	1	1	1	0	bon
134	34	1	57	8	0	1	1	0	0	2	1	0	1	1	0	1	0	0	0	0	0	3	2	3	4	2	1	3	4	2	3	0	1	1	1	1	1	mauvais
135	34	1	69	13	2	1	1	0	0	0	0	0	0	0	0	0	0	1	1	0	0	3	3	3	3	3	3	3	3	2	3	0	1	0	0	1	1	mauvais
136	55	1	92	34	0	1	1	0	0	0	0	0	0	0	0	1	0	0	0	0	0	3	3	2	3	2	2	2	2	1	3	0	1	0	0	1	1	mauvais
137	26	1	92	3	2	2	1	0	0	0	0	0	0	0	0	0	1	1	1	0	0	3	3	1	1	3	3	1	1	1	3	0	1	0	0	1	0	mauvais
138	59	1	13	38	0	1	1	1	1	1	1	0	0	0	0	1	0	0	0	0	0	1	1	1	1	2	1	1	1	2	2	0	0	1	1	1	1	bon
139	34	1	83	9	0	1	1	2	0	0	0	0	0	0	0	1	0	0	0	0	0	1	1	1	1	1	1	1	1	3	1	0	0	0	0	1	0	bon
140	48	1	70	26	0	1	1	2	0	0	0	0	2	0	0	0	0	0	0	0	0	3	3	3	2	3	3	3	2	2	3	0	0	0	0	1	1	mauvais
141	36	1	54	12	2	1	1	1	1	0	0	0	0	0	0	1	1	1	1	0	0	2	3	1	1	2	2	3	1	2	2	0	1	1	1	1	1	bon
142	60	1	92	36	1	1	1	2	2	0	0	1	0	1	0	1	0	0	0	0	0	1	2	3	1	1	2	3	1	3	1	0	1	1	1	1	1	bon
143	49	1	92	27	1	1	1	1	1	0	1	1	2	1	0	1	1	1	1	0	0	3	3	3	3	2	2	1	2	3	1	0	1	1	1	1	0	bon
144	55	1	92	32	0	1	1	2	2	0	2	0	0	0	0	0	1	1	1	1	0	3	2	2	2	3	2	2	1	1	3	0	1	0	0	1	1	mauvais
145	27	1	68	4	1	1	1	1	0	0	1	0	0	0	0	1	0	0	0	0	0	3	2	1	1	3	3	2	1	3	2	0	1	1	1	1	1	bon
146	33	1	92	8	1	1	1	0	2	0	0	0	0	0	0	0	1	1	1	0	0	3	4	4	4	2	3	3	3	2	2	0	1	0	0	1	1	bon
147	30	1	59	5	1	1	1	0	0	0	1	0	0	0	0	0	1	1	1	1	0	2	3	3	3	3	3	3	3	1	3	0	0	1	1	1	1	mauvais
148	63	1	92	40	0	0	1	2	2	0	1	1	1	0	0	0	1	0	1	0	0	2	1	2	3	2	2	2	3	1	3	0	1	1	1	0	1	mauvais
149	24	1	89	2	0	1	1	0	1	2	2	0	0	0	0	0	0	1	0	0	1	2	3	3	1	2	3	3	1	2	2	0	0	1	1	1	1	bon
150	45	1	92	20	0	1	1	0	2	0	2	1	0	0	0	0	1	1	1	1	0	3	2	2	2	3	2	2	2	2	2	0	1	1	1	1	1	bon
151	25	1	64	2	0	1	0	0	0	0	0	0	1	0	0	1	1	1	1	1	0	2	3	1	4	3	3	1	3	1	3	0	0	1	1	1	1	mauvais
152	41	1	91	17	2	1	1	1	1	0	1	0	0	1	0	1	0	1	0	0	0	2	2	1	1	2	1	1	1	3	1	0	0	1	1	1	1	bon
153	39	1	92	17	0	1	1	1	2	0	1	0	0	0	0	0	1	0	0	0	0	1	3	3	1	2	3	3	3	2	3	0	1	1	1	1	1	mauvais
154	36	1	73	12	1	1	2	0	0	0	0	1	0	1	0	1	0	0	0	0	0	1	3	3	4	4	4	4	3	1	3	0	0	1	1	1	0	mauvais
155	43	1	92	18	2	1	1	0	0	0	0	0	0	0	1	0	0	0	0	0	1	3	4	4	4	3	3	3	3	2	2	0	1	0	0	1	1	bon
156	27	1	60	4	2	1	1	2	1	0	1	0	1	0	0	0	1	1	1	0	0	3	3	1	1	2	3	2	1	2	2	0	1	1	1	1	1	bon
157	37	1	37	14	0	1	1	0	0	0	0	1	0	0	1	0	0	0	0	0	0	3	3	4	3	3	3	3	2	2	2	0	0	1	1	1	1	bon
158	53	1	32	30	0	1	1	2	2	0	0	0	2	0	1	0	0	0	0	0	0	3	3	3	2	3	3	3	2	2	3	0	0	0	0	1	1	mauvais
159	41	1	91	13	2	1	1	2	2	0	1	0	0	0	0	1	1	1	1	0	0	3	3	3	3	2	2	3	2	1	2	0	0	1	1	1	0	bon
160	32	1	11	5	2	1	1	0	0	0	0	0	0	0	0	0	1	1	1	1	0	3	3	3	1	1	3	3	1	3	2	0	1	0	0	1	0	bon
161	28	1	38	4	2	1	1	0	1	0	0	0	0	0	0	0	0	1	0	1	0	3	3	3	2	2	3	3	1	3	2	0	0	1	1	1	1	bon
162	34	1	97	12	2	1	1	1	1	0	1	0	0	0	0	0	1	1	1	0	0	2	2	2	3	2	2	2	3	1	3	0	0	1	1	1	1	mauvais
163	61	1	85	39	1	1	1	1	1	1	1	1	0	1	0	1	0	0	0	0	0	2	2	2	4	2	2	2	3	1	2	0	0	1	1	1	1	bon
164	32	1	47	9	0	1	1	0	0	0	1	0	0	0	0	0	1	1	1	0	0	3	3	3	3	2	3	2	2	2	2	0	0	1	1	1	1	bon
165	66	1	92	44	2	1	1	2	2	0	1	0	0	0	0	1	0	1	0	1	0	2	2	1	3	2	2	2	3	1	2	0	1	1	1	1	1	bon
166	45	1	33	14	0	1	1	0	0	0	0	0	0	0	1	0	0	0	0	0	0	1	1	1	1	1	1	1	1	2	1	0	0	0	0	1	1	bon
167	32	1	31	8	1	1	1	2	2	0	0	0	0	2	0	1	0	0	0	0	0	2	4	2	2	3	2	2	2	3	2	0	0	0	0	1	1	bon
168	51	1	76	29	2	1	1	1	0	0	1	0	1	0	0	0	0	0	0	0	1	2	3	1	1	2	2	1	1	2	1	0	0	1	1	1	1	bon
169	56	1	33	35	0	1	0	1	2	1	1	0	0	0	1	0	0	0	0	0	0	3	3	3	3	3	2	3	2	3	2	0	0	1	1	0	0	bon
170	43	1	64	18	1	1	1	0	0	0	2	0	0	0	0	0	0	1	1	0	0	3	3	3	3	2	2	3	3	2	3	0	0	0	0	1	1	mauvais
171	26	1	69	3	1	1	1	0	0	0	0	1	0	0	0	1	0	0	0	0	0	2	2	3	3	2	3	3	3	1	3	1	1	1	1	1	1	mauvais
172	36	1	4	12	2	1	1	0	0	2	2	0	0	0	0	1	0	0	0	0	0	3	3	3	1	3	3	2	1	3	2	0	0	0	0	1	0	bon
173	32	1	54	10	2	2	1	2	1	0	1	1	0	1	0	1	1	1	1	1	0	3	3	3	3	3	2	2	2	1	3	0	1	1	1	1	0	mauvais
174	50	1	92	25	0	2	0	0	2	0	0	0	0	0	0	1	0	0	0	0	0	3	2	2	3	3	3	4	3	3	1	0	1	0	0	1	1	bon
175	57	1	91	34	2	1	1	0	0	0	0	0	0	0	0	0	1	1	1	1	0	2	3	2	3	2	3	3	3	3	2	0	0	0	0	1	1	bon
176	48	1	12	23	1	1	1	0	0	0	0	0	0	0	0	0	1	1	1	1	0	4	4	3	3	3	3	3	3	1	3	0	0	0	0	1	0	mauvais
177	39	1	92	15	2	1	1	1	1	2	2	0	0	0	0	0	1	1	1	0	1	2	2	3	2	2	2	2	2	1	2	0	1	1	1	1	1	bon
178	29	1	33	5	2	1	1	0	0	0	0	0	0	0	0	1	0	0	0	0	1	3	3	3	2	3	3	3	3	2	2	0	0	0	0	1	1	bon
179	55	1	97	33	0	1	1	1	1	0	1	0	0	0	0	0	1	1	1	0	0	2	2	1	3	2	2	2	2	3	1	0	0	1	1	0	1	bon
180	40	1	44	15	2	1	1	0	0	0	2	0	0	0	0	0	1	1	1	0	0	2	3	3	2	2	3	3	3	1	3	0	0	0	0	1	1	mauvais
181	50	1	19	24	2	1	1	1	1	0	0	0	0	0	0	1	0	0	1	0	0	3	3	2	3	3	3	2	3	3	2	0	0	1	1	1	1	bon
182	48	1	91	25	2	1	1	2	0	0	2	0	0	0	1	0	0	0	0	0	0	3	3	3	3	3	4	3	3	2	2	0	0	0	0	1	1	bon
183	34	1	42	10	2	1	1	2	0	0	0	0	0	0	0	1	0	1	1	0	0	2	3	3	3	3	3	3	3	3	3	0	1	0	0	1	1	mauvais
184	45	1	21	5	2	1	1	0	1	0	1	1	0	0	0	0	0	1	1	0	1	2	1	3	1	2	2	3	1	2	1	0	1	1	1	1	1	bon
185	25	1	37	2	1	1	1	2	1	1	0	0	0	0	0	1	0	0	0	0	0	3	2	3	3	3	3	3	3	1	3	0	0	1	1	1	1	mauvais
186	36	1	44	8	1	1	1	1	2	0	0	0	0	0	0	1	0	0	0	0	0	3	3	3	3	2	3	3	3	3	1	0	0	1	1	1	0	bon
187	40	1	50	17	1	1	1	2	1	0	0	0	0	0	0	0	1	1	1	1	0	3	3	3	3	3	3	2	2	2	3	0	0	1	1	1	1	mauvais
188	41	1	93	19	1	1	1	2	2	0	2	0	0	0	0	0	0	0	1	0	0	3	3	3	3	3	3	3	3	2	3	0	1	0	0	1	1	mauvais
189	28	1	91	5	0	1	1	1	2	0	0	1	0	2	0	1	1	1	1	1	0	3	2	3	2	2	2	2	2	3	2	0	0	1	1	1	1	bon
190	54	1	94	33	2	1	1	1	1	0	1	0	0	1	0	1	1	1	1	1	0	2	2	2	1	2	3	2	1	1	2	0	1	1	1	1	1	bon
191	45	1	59	23	0	1	1	2	2	0	0	0	0	0	0	0	1	1	0	0	0	2	3	3	3	2	3	3	3	1	3	0	0	0	0	1	1	mauvais
192	62	1	28	41	2	2	1	2	2	0	0	0	0	0	0	1	0	0	0	0	1	4	3	3	1	3	2	2	1	2	2	0	0	0	0	1	1	bon
193	58	1	28	34	1	1	1	0	0	0	1	0	0	1	0	0	0	0	1	0	0	2	2	2	3	2	2	3	3	1	3	0	0	1	1	1	1	mauvais
194	40	1	28	18	2	0	1	0	2	0	2	0	0	0	0	1	0	0	0	0	0	3	4	3	3	2	2	2	2	3	2	0	0	0	0	1	0	bon
195	53	1	49	30	1	1	1	0	0	0	1	0	0	0	0	0	0	1	0	0	0	2	3	3	2	3	3	3	2	2	3	0	0	1	1	1	1	mauvais
196	44	1	49	20	1	2	1	0	0	0	2	0	0	0	1	0	0	0	0	0	0	3	3	3	3	3	3	3	3	1	3	0	0	0	0	1	0	mauvais
197	54	1	49	25	0	1	1	0	0	0	0	0	0	0	0	1	0	0	0	0	0	3	3	3	3	3	3	2	3	1	3	0	0	0	0	1	0	mauvais
198	45	1	49	20	0	1	1	2	2	0	0	0	0	0	1	0	0	0	0	0	0	3	3	3	3	3	3	3	3	2	3	0	0	0	0	1	1	mauvais
199	41	1	28	17	0	1	1	0	0	0	0	0	0	0	0	0	1	0	0	0	1	3	3	1	1	3	2	1	2	2	2	0	0	0	0	1	1	bon
200	37	1	49	16	1	2	1	0	0	0	0	0	0	0	0	1	0	0	0	0	0	4	3	3	3	2	3	3	2	3	2	0	0	0	0	1	0	bon
201	49	1	49	28	0	1	1	0	0	0	0	0	0	0	0	1	0	0	0	0	0	3	3	3	3	3	3	3	2	3	2	0	0	0	0	1	0	bon
202	62	1	49	41	2	2	1	0	1	0	0	0	0	0	0	0	0	1	1	0	0	3	3	3	3	3	3	3	2	2	3	0	0	1	1	1	1	mauvais
203	60	1	49	40	1	1	1	1	1	0	0	0	0	0	0	0	1	0	1	0	0	3	3	3	3	3	2	2	3	3	2	0	0	1	1	1	0	bon
204	39	1	49	15	2	1	1	1	1	0	1	1	0	1	0	1	0	0	0	0	0	1	1	1	1	1	1	1	1	2	2	0	0	1	1	1	1	bon
205	23	1	35	1	2	1	1	2	2	0	0	0	0	0	0	0	0	0	1	0	0	3	3	3	3	3	2	2	3	2	2	0	0	0	0	1	1	bon
206	59	1	49	38	1	1	1	0	0	0	2	0	0	0	0	1	0	0	0	0	0	3	3	3	3	3	3	2	2	2	2	0	0	0	0	1	1	bon
207	44	1	53	22	0	1	1	0	1	0	0	1	0	0	0	1	0	0	0	0	0	3	3	3	1	3	3	3	1	1	3	0	0	1	1	1	0	mauvais
208	32	1	28	9	2	1	1	0	1	0	0	0	1	0	0	0	1	1	1	1	0	2	2	1	1	2	2	1	1	2	2	0	0	1	1	1	1	bon
209	50	1	56	27	0	1	1	2	0	0	2	0	0	2	0	0	1	1	0	0	0	2	3	3	1	2	2	3	1	2	2	0	1	0	0	1	1	bon
210	42	1	49	22	0	1	1	1	2	0	0	0	0	0	0	1	0	0	0	0	0	2	3	3	2	3	2	3	3	3	2	0	0	1	1	1	1	bon
211	54	1	28	28	0	1	1	2	0	0	1	0	0	0	0	0	1	1	1	0	0	1	1	1	1	2	2	2	2	2	1	0	0	1	1	1	1	bon
212	41	1	49	17	0	1	1	0	1	0	0	0	0	0	0	0	1	1	1	1	0	3	3	3	3	2	2	3	1	1	3	0	0	1	1	1	0	mauvais
213	52	1	49	30	2	1	1	1	1	0	0	0	0	1	0	0	0	1	1	1	0	3	3	3	3	2	1	2	2	2	2	0	0	1	1	1	1	bon
214	26	1	13	3	0	1	1	0	0	0	0	0	0	0	0	1	0	0	0	0	0	3	2	2	2	3	2	2	2	3	1	0	0	0	0	1	1	bon
215	54	1	38	29	0	1	1	1	2	0	1	0	0	0	0	0	1	1	1	0	0	2	3	2	3	3	2	1	2	2	2	0	0	1	1	1	1	bon
216	47	1	28	24	0	1	1	1	0	2	2	0	2	1	0	0	1	1	1	0	0	3	3	1	1	2	2	1	1	2	1	0	0	1	1	1	1	bon
217	37	1	49	14	0	2	1	0	0	0	0	0	0	0	0	1	0	0	0	0	0	3	3	3	3	3	3	3	3	2	2	0	0	0	0	1	1	bon
218	45	1	19	23	2	1	1	2	0	0	1	0	0	0	0	0	0	1	1	1	0	3	2	2	1	2	2	2	2	2	2	0	0	1	1	1	1	bon
219	52	1	49	28	2	1	1	2	2	0	0	0	0	0	0	1	0	0	0	0	1	3	3	3	3	3	2	3	3	2	3	0	0	0	0	1	1	mauvais
220	53	1	49	31	1	1	1	0	0	0	0	0	0	0	0	1	0	0	0	0	0	3	3	3	3	3	2	2	2	3	2	0	0	0	0	1	0	bon
221	33	1	49	10	0	1	1	2	1	0	0	1	0	0	0	0	1	1	1	1	1	2	3	3	1	2	3	3	1	3	1	0	0	1	1	1	1	bon
222	33	1	28	10	2	1	1	1	2	2	1	0	0	1	0	0	0	0	0	0	0	2	1	1	1	1	1	1	1	2	1	0	0	1	1	1	1	bon
223	48	1	91	24	2	1	1	2	1	0	1	0	1	0	0	0	0	1	0	1	0	2	3	1	1	3	2	1	1	1	3	0	0	1	1	1	1	mauvais
224	32	1	12	9	2	1	1	2	1	0	1	0	0	1	0	0	1	1	1	0	0	1	3	3	1	1	2	3	1	2	2	0	0	1	1	1	1	bon
225	61	1	43	32	1	1	1	1	1	0	2	0	0	0	0	1	0	1	1	0	0	3	3	3	3	3	3	3	3	3	2	0	0	1	1	1	0	bon
226	38	1	49	14	2	1	1	0	0	0	0	0	0	0	0	1	1	0	0	0	0	3	3	3	3	3	2	2	1	1	2	0	0	0	0	1	0	bon
227	31	1	28	6	2	1	1	0	0	2	1	1	2	0	0	1	0	0	0	0	0	3	3	2	1	3	2	3	2	1	2	0	0	1	1	1	1	bon
228	32	1	49	9	2	1	1	0	0	2	0	0	1	1	0	1	0	0	0	0	0	1	2	2	2	2	2	2	2	1	3	0	0	1	1	1	1	mauvais
229	28	1	64	4	0	1	1	0	0	0	1	0	1	1	0	0	1	1	1	0	0	3	3	4	1	3	3	3	2	1	3	0	0	1	1	1	0	mauvais
230	54	1	22	33	1	1	1	2	0	0	0	0	2	0	0	0	1	1	0	0	0	3	3	3	1	3	3	3	1	2	2	0	0	0	0	1	1	bon
231	28	1	92	4	2	1	1	0	0	0	0	0	0	0	0	0	0	0	0	1	0	2	3	3	2	1	3	3	3	1	2	0	1	0	0	1	1	bon
232	27	1	14	4	0	1	1	1	0	1	1	0	0	0	0	1	0	0	0	0	0	3	3	3	3	3	3	3	3	2	3	0	0	1	1	1	1	mauvais
233	28	1	95	4	1	1	1	1	1	1	1	0	0	0	0	0	0	0	0	0	0	3	3	3	3	4	4	4	3	1	3	0	1	1	1	1	0	mauvais
234	69	1	78	45	0	1	1	2	1	1	1	0	0	1	0	1	0	0	0	0	0	3	3	3	3	3	3	3	3	1	3	0	1	1	1	1	0	mauvais
235	40	1	78	14	2	1	1	1	1	2	2	0	0	0	0	0	1	1	1	1	0	3	3	3	3	3	2	2	1	2	3	0	1	1	1	1	1	mauvais
236	32	1	49	10	2	1	1	0	0	0	2	0	0	0	0	1	0	0	0	0	0	3	3	3	3	3	2	2	2	1	3	0	0	0	0	1	0	mauvais
237	32	1	78	10	0	0	0	1	1	0	1	0	1	0	0	1	0	1	1	0	0	3	2	3	2	2	2	2	2	1	2	0	1	1	1	1	1	bon
238	51	1	34	29	2	1	1	0	0	0	0	0	0	0	0	1	0	1	1	0	0	3	3	2	1	3	3	2	2	2	2	0	0	0	0	1	1	bon
239	37	1	76	14	0	1	1	2	0	2	1	1	0	0	0	1	0	0	0	0	0	1	2	1	1	1	1	1	1	2	2	0	0	1	1	1	1	bon
240	52	1	69	18	0	2	2	0	0	0	0	0	0	1	0	0	1	0	1	0	0	3	3	3	3	2	3	3	2	1	3	0	1	1	0	1	0	mauvais
241	60	1	49	38	1	1	1	0	0	0	0	0	0	0	0	1	0	0	0	0	0	3	1	3	1	2	2	2	2	2	1	0	0	0	0	1	1	bon
242	34	1	74	11	1	1	1	2	0	0	0	0	0	0	0	1	1	1	0	0	0	2	3	3	3	3	3	3	2	1	3	0	1	0	0	1	1	mauvais
243	46	1	74	5	1	1	1	0	1	0	1	1	0	1	0	1	0	0	0	0	1	1	3	3	2	3	2	1	1	2	1	0	1	1	1	1	1	bon
244	43	1	49	21	1	1	1	0	0	0	0	0	0	0	0	0	0	1	1	0	0	3	3	3	3	3	3	2	3	2	3	0	0	0	0	1	1	mauvais
245	56	1	74	34	0	1	1	2	0	0	2	0	0	0	0	0	0	0	0	0	1	2	2	2	2	2	2	2	2	2	2	0	1	0	0	1	1	bon
246	55	1	94	31	2	1	1	0	0	0	0	0	0	0	1	0	0	0	0	0	0	3	3	3	1	3	3	3	1	2	3	0	1	0	0	1	1	mauvais
247	40	1	77	15	2	0	1	0	0	0	0	1	0	0	0	1	0	0	0	0	0	2	2	2	1	1	1	1	1	2	2	0	0	1	1	0	1	bon
248	60	1	9	31	0	2	1	0	0	0	0	0	2	2	0	0	1	1	1	0	0	3	3	3	3	3	3	3	2	3	2	0	0	0	0	1	0	bon
249	26	1	51	2	0	1	1	2	0	0	2	0	0	0	0	0	0	0	0	0	0	3	3	3	3	4	4	4	4	1	3	0	1	0	0	1	0	mauvais
250	39	1	42	14	1	0	0	0	0	0	0	0	0	0	0	0	1	1	1	0	0	3	3	3	3	3	3	3	3	2	3	0	1	0	0	1	1	mauvais
251	54	1	35	34	0	2	1	2	0	0	2	0	0	0	0	1	1	1	1	0	0	2	2	3	2	2	2	3	2	3	2	0	0	0	0	1	1	bon
252	31	1	44	8	1	1	1	2	2	0	0	0	0	0	0	0	1	1	1	0	0	3	3	3	3	3	3	3	3	2	3	0	0	0	0	1	1	mauvais
253	55	1	53	33	2	1	1	2	2	0	0	0	2	2	0	1	0	0	1	0	0	1	1	3	1	1	1	1	1	3	1	0	0	0	0	1	0	bon
254	41	1	38	16	2	1	1	0	0	0	0	1	0	0	0	0	0	1	1	1	0	3	2	3	1	3	2	3	1	2	1	0	0	1	1	1	1	bon
255	51	1	14	29	2	1	1	1	2	0	1	0	0	2	0	1	0	0	0	0	0	3	3	2	2	2	2	2	2	2	2	0	0	1	1	1	1	bon
256	32	1	58	8	0	1	1	2	2	0	2	0	0	0	0	0	0	1	1	0	0	4	4	2	3	4	4	3	3	1	3	0	0	0	0	1	1	mauvais
257	47	1	45	24	2	1	1	2	0	0	2	0	0	0	0	0	0	0	0	0	1	2	1	3	1	2	2	3	1	2	2	0	0	0	0	1	1	bon
258	27	1	37	4	0	1	1	0	0	0	0	1	0	2	0	1	0	0	0	0	0	3	3	3	4	3	3	3	4	1	3	0	0	1	1	1	0	mauvais
259	49	1	1	26	2	1	1	1	1	0	0	0	0	0	0	1	0	0	0	0	0	3	2	3	3	2	2	2	2	2	2	0	0	1	1	1	1	bon
260	33	1	74	9	0	1	1	2	0	2	2	0	0	0	0	0	0	1	0	0	0	3	4	4	3	2	3	3	3	1	3	0	1	0	0	1	0	mauvais
261	30	1	63	7	1	1	1	1	1	0	1	0	0	0	0	0	0	1	0	0	0	2	3	3	2	3	2	3	2	2	3	0	0	1	1	1	1	mauvais
262	49	1	44	25	2	1	1	1	1	0	2	0	0	0	0	1	1	1	1	0	0	3	3	3	3	2	3	2	2	2	3	0	0	1	1	1	1	mauvais
263	41	1	22	20	0	0	1	0	1	0	2	0	0	0	0	0	1	0	0	0	0	3	3	3	3	4	4	3	3	1	3	0	0	1	1	1	0	mauvais
264	39	1	40	16	1	1	1	0	0	2	2	2	2	2	0	0	1	1	0	0	0	3	1	1	1	3	1	1	1	3	1	0	0	0	0	1	0	bon
265	49	1	77	25	0	1	1	0	0	0	0	0	0	0	0	0	0	1	1	0	0	2	2	2	1	2	1	2	2	3	1	0	0	0	0	0	1	bon
266	56	1	74	34	2	1	1	2	2	0	2	0	0	0	0	0	1	1	0	0	0	3	3	2	2	3	3	2	2	3	2	0	1	0	0	1	1	bon
267	61	1	50	38	2	2	2	2	2	2	2	2	2	2	0	1	0	0	0	0	0	3	2	3	3	3	2	3	3	3	2	0	0	0	0	1	1	bon
268	47	1	53	25	0	2	1	0	0	0	2	2	2	0	1	0	0	0	0	0	0	3	3	3	3	3	3	3	3	3	3	0	0	0	0	1	0	mauvais
269	45	1	17	21	0	2	1	0	2	0	0	0	0	0	0	1	0	0	0	0	0	2	1	3	1	2	2	2	2	2	2	0	0	0	0	1	1	bon
270	37	1	75	11	1	1	1	0	2	0	0	1	1	0	0	0	1	1	1	0	0	2	3	3	2	2	2	2	2	3	2	1	1	1	1	1	1	bon
271	54	1	84	34	2	1	1	0	0	0	2	0	0	0	0	0	1	1	1	0	0	3	4	2	4	2	3	2	3	1	3	0	0	0	0	1	1	mauvais
272	46	1	85	25	2	1	1	1	1	0	2	1	0	1	0	1	0	0	0	0	0	2	1	1	1	3	3	3	1	3	2	0	0	1	1	1	1	bon
273	28	1	33	4	1	1	1	1	1	1	1	1	1	2	0	0	1	1	1	1	0	2	2	2	2	2	1	2	1	2	2	0	0	1	1	1	1	bon
274	54	1	1	30	0	2	0	2	0	0	2	0	2	1	0	1	0	0	0	0	0	3	2	3	3	3	2	3	3	2	3	0	0	1	0	1	1	mauvais
275	30	1	69	7	2	1	1	0	2	2	2	0	0	1	0	1	0	0	0	0	0	3	3	3	3	2	1	1	2	1	3	0	1	1	0	1	0	mauvais
276	54	1	44	34	2	1	1	1	1	0	0	0	0	0	0	0	1	1	1	0	0	3	3	3	3	3	3	3	3	1	3	0	0	1	1	1	0	mauvais
277	33	1	43	11	1	1	1	1	2	0	0	0	0	0	1	0	0	0	0	0	0	2	1	2	2	2	1	2	2	3	1	0	0	1	1	1	1	bon
278	47	1	63	24	0	1	2	2	1	1	2	2	0	1	0	0	1	1	1	0	0	2	2	1	2	3	3	2	2	2	3	0	0	1	1	1	1	mauvais
279	40	1	1	15	0	1	1	1	1	0	1	0	0	0	0	1	0	0	0	0	0	3	3	3	3	3	3	4	2	2	3	0	0	1	1	1	1	mauvais
280	46	1	27	18	2	1	1	2	2	1	1	1	0	1	0	1	0	0	0	0	0	1	1	1	1	1	1	1	1	3	1	0	0	1	1	1	0	bon
281	51	1	26	29	2	1	1	0	0	0	0	0	0	0	0	0	1	1	0	1	0	3	3	3	3	3	3	3	3	1	3	0	1	0	0	1	0	mauvais
282	31	1	76	7	2	1	1	1	0	1	0	0	0	0	0	1	1	1	1	0	0	4	3	2	4	2	3	3	2	1	3	0	0	1	1	1	1	mauvais
283	44	1	78	20	0	1	1	0	0	0	1	0	0	0	0	0	1	0	0	0	0	1	3	3	1	1	2	2	1	2	2	0	1	1	1	1	1	bon
284	56	1	59	35	0	1	1	1	1	0	2	0	0	0	0	0	0	0	0	0	1	3	3	2	4	3	3	3	3	1	3	0	0	1	1	1	1	mauvais
285	31	1	44	7	1	1	1	0	0	0	2	1	0	0	0	1	0	0	0	0	0	3	3	3	3	1	3	3	3	1	3	0	0	1	1	1	0	mauvais
286	38	1	35	17	2	1	1	1	1	1	0	1	0	0	0	1	0	0	0	0	0	2	3	3	1	3	3	2	1	2	2	0	0	1	1	1	1	bon
287	50	1	63	26	2	1	1	0	0	0	1	0	0	0	0	0	1	1	1	1	0	3	3	3	3	3	2	2	2	3	1	0	0	1	1	1	0	bon
288	52	1	70	27	0	2	1	0	0	0	0	0	1	0	0	0	1	1	0	0	0	2	2	2	2	1	2	2	2	2	1	0	0	1	1	1	1	bon
289	50	1	12	27	0	2	1	1	0	0	1	0	0	0	0	1	0	0	0	0	0	2	2	1	1	2	2	2	2	3	2	0	0	1	1	1	1	bon
290	38	1	2	16	0	1	1	2	0	1	1	0	1	1	0	1	0	0	0	0	0	3	3	3	3	2	2	2	2	2	3	0	1	1	1	1	1	mauvais
291	43	1	44	21	2	1	1	2	0	0	1	0	0	1	0	1	0	0	0	0	0	3	4	4	4	3	3	3	3	3	2	0	0	1	1	1	0	bon
292	61	1	21	40	0	1	1	1	1	0	2	0	1	0	0	0	0	0	0	0	1	3	3	3	3	4	4	4	4	1	3	0	1	1	1	1	0	mauvais
293	44	1	84	20	0	1	1	2	0	0	0	0	0	0	0	1	0	0	0	0	0	3	3	1	1	3	3	1	1	3	2	0	0	0	0	1	0	bon
294	53	1	59	31	0	1	1	0	1	0	1	1	0	0	0	0	0	1	1	0	0	2	3	3	3	3	3	3	3	2	2	1	0	1	1	1	1	bon
295	45	1	59	21	0	1	1	0	0	0	2	0	0	0	0	1	0	0	0	0	0	2	3	2	4	1	3	2	3	1	3	0	0	0	0	1	1	mauvais
296	47	1	44	24	1	1	1	1	1	0	0	0	0	0	0	0	1	1	0	0	0	3	3	3	3	3	3	3	3	2	3	0	0	1	1	1	1	mauvais
297	47	1	50	10	0	2	0	1	1	0	2	1	0	1	0	0	1	1	1	1	0	1	3	2	1	1	3	2	1	1	2	0	0	1	1	1	1	bon
298	42	1	92	18	1	1	0	0	2	0	0	2	0	0	0	1	0	0	0	0	0	2	2	2	2	2	2	2	2	2	2	0	1	0	0	1	1	bon
299	43	1	30	20	0	1	1	0	1	0	0	0	0	0	0	0	1	1	0	0	0	1	1	1	1	1	1	1	1	3	1	0	0	1	1	1	0	bon
300	55	1	31	30	0	1	1	0	0	0	0	0	0	0	0	1	0	0	0	0	0	3	3	3	3	3	3	3	3	1	3	0	0	0	0	1	0	mauvais
301	44	1	78	21	0	1	1	0	0	0	0	0	0	0	0	0	0	0	0	0	1	3	1	1	1	1	1	1	1	2	1	0	1	0	0	1	1	bon
302	63	1	97	40	0	1	1	0	0	0	0	0	0	0	1	0	0	0	0	0	0	3	3	3	3	3	3	3	3	2	3	0	0	0	0	0	1	mauvais
303	61	1	94	42	0	1	1	0	1	1	1	0	0	2	0	0	1	1	1	0	0	3	3	2	3	3	3	3	3	1	2	0	1	1	1	1	1	bon
304	37	1	60	12	1	1	1	1	0	0	0	0	2	0	0	1	0	0	0	0	0	3	3	3	3	3	3	3	2	2	2	1	1	1	1	1	1	bon
305	60	1	50	40	0	1	1	0	1	1	1	1	1	1	0	1	1	1	1	1	0	2	1	1	2	2	1	1	1	2	1	0	0	1	1	1	1	bon
306	42	1	31	20	0	1	1	0	0	0	0	0	0	0	0	0	0	0	1	0	0	3	3	3	3	3	3	2	2	1	2	0	0	0	0	1	0	bon
307	52	1	13	30	1	1	1	0	0	0	2	0	1	0	0	0	1	1	1	0	0	4	4	3	3	3	3	3	3	3	2	0	0	1	1	1	0	bon
308	29	1	92	5	2	1	1	1	0	0	0	0	0	0	0	0	0	1	0	0	0	3	3	3	4	3	3	3	3	1	3	0	1	1	1	1	0	mauvais
309	41	1	38	18	1	1	1	1	1	0	0	0	1	1	0	1	0	0	0	0	0	3	2	2	3	3	2	2	3	1	3	0	0	1	1	1	1	mauvais
310	44	1	95	20	2	1	1	0	1	1	1	0	0	1	0	1	0	0	0	1	0	3	3	3	1	3	2	3	2	1	3	0	1	1	1	1	0	mauvais
311	59	1	86	30	2	1	1	2	2	0	1	0	0	0	0	1	1	1	1	1	0	3	3	3	3	2	2	2	2	2	2	0	0	1	1	1	1	bon
312	55	1	13	34	2	1	1	0	2	0	0	0	0	0	0	0	1	0	0	0	0	3	4	4	3	2	3	3	2	2	2	0	0	0	0	1	1	bon
313	48	1	75	27	2	1	1	2	0	1	1	1	0	1	0	0	0	0	0	0	0	2	2	1	2	2	2	1	2	2	2	0	1	1	1	1	1	bon
314	35	1	54	12	1	1	1	2	2	0	1	0	0	0	0	0	0	1	1	1	0	2	2	2	1	1	2	1	1	3	2	0	1	1	1	1	1	bon
315	35	1	44	12	2	1	1	1	1	0	1	0	0	2	0	0	0	0	0	0	1	1	1	1	1	1	2	1	1	2	1	0	0	1	1	1	1	bon
316	35	1	73	12	0	1	1	0	0	0	0	0	0	0	0	1	0	0	0	0	0	1	2	3	1	2	2	3	1	3	2	0	0	0	0	1	1	bon
317	43	1	56	19	0	2	1	1	1	0	0	0	2	0	0	0	0	1	1	0	0	3	3	3	3	3	3	3	1	3	2	0	1	1	1	1	0	bon
318	48	1	44	27	0	1	1	0	0	2	0	0	0	0	0	1	0	0	0	0	0	3	3	3	2	3	3	3	3	3	2	0	0	0	0	1	1	bon
319	37	1	78	14	2	1	1	0	0	1	0	0	0	0	0	0	1	1	0	0	0	3	3	3	1	3	3	2	1	2	2	0	1	1	1	1	1	bon
320	40	1	39	14	2	1	1	2	2	2	2	1	2	2	0	0	1	0	0	0	0	3	2	2	1	3	2	2	1	3	1	0	0	1	1	1	1	bon
321	59	1	93	25	0	2	0	2	0	0	0	0	0	0	0	0	1	0	1	0	0	3	3	1	1	3	2	2	2	3	2	0	1	0	0	1	0	bon
322	32	1	94	9	1	1	1	0	2	0	2	0	0	0	0	1	1	1	1	1	0	3	3	1	1	3	3	3	1	1	3	0	1	0	0	0	0	mauvais
323	41	1	7	15	2	1	1	0	0	0	2	0	1	0	0	1	0	0	0	0	0	2	1	1	1	2	2	2	2	3	2	0	0	1	1	1	1	bon
324	56	1	75	31	2	1	1	0	1	0	1	1	0	0	0	1	1	1	0	0	0	3	2	2	1	3	2	2	1	3	2	0	1	1	1	1	1	bon
325	46	1	95	22	0	1	1	1	1	1	1	1	1	1	0	0	1	1	1	1	0	2	2	2	3	2	2	1	2	1	2	0	1	1	1	1	1	bon
326	52	1	2	29	1	1	1	0	1	0	0	0	0	0	0	0	1	1	1	1	0	2	2	3	3	3	3	3	3	2	3	0	1	1	1	1	1	mauvais
327	52	1	26	21	0	1	1	0	2	0	1	0	0	0	0	1	1	1	1	1	0	3	3	2	2	3	3	2	2	1	2	0	1	1	1	1	1	bon
328	46	1	75	22	2	1	1	0	2	0	2	0	0	0	0	1	0	0	0	0	0	1	3	3	1	2	3	3	2	3	2	0	1	0	0	1	0	bon
329	58	1	75	35	2	1	1	0	1	0	0	0	0	0	0	1	1	1	1	1	0	3	3	3	1	3	3	3	2	3	1	0	1	1	1	1	0	bon
330	51	1	59	28	1	1	1	1	2	0	2	0	0	0	0	1	0	0	0	0	0	3	3	4	3	3	3	3	3	2	2	0	0	1	1	1	1	bon
331	40	1	36	16	1	1	1	1	0	1	1	0	1	1	0	1	0	0	0	0	0	2	2	2	2	1	2	2	2	3	1	0	0	1	1	1	1	bon
332	40	1	49	4	0	1	1	0	0	0	0	1	0	0	0	0	1	1	1	0	0	3	3	3	1	2	2	3	1	3	2	0	0	1	1	1	0	bon
333	61	1	91	39	2	1	1	0	2	2	2	0	0	0	0	0	1	1	0	0	0	2	3	1	1	2	2	1	1	1	3	0	0	0	0	1	1	mauvais
334	34	1	49	11	1	1	1	1	1	0	2	0	0	0	0	1	0	0	0	0	0	2	2	2	2	1	1	2	2	2	2	0	0	1	1	1	1	bon
335	36	1	59	15	2	1	1	1	1	0	1	0	0	0	0	0	0	1	1	0	0	2	1	2	1	1	1	1	1	3	1	0	0	1	1	1	1	bon
336	52	1	64	27	0	1	1	2	2	0	0	0	0	0	0	0	1	0	1	0	0	1	1	1	2	2	1	3	2	3	1	0	0	0	0	1	1	bon
337	46	1	33	20	0	1	1	2	2	0	0	0	0	0	0	0	0	0	0	0	1	3	3	3	1	2	2	2	2	1	4	0	0	0	0	1	0	mauvais
338	41	1	92	17	2	1	1	2	2	0	2	2	0	0	0	0	1	1	0	0	0	2	2	2	2	2	2	2	2	1	1	0	1	0	0	1	1	bon
339	63	1	6	37	1	1	1	1	1	0	1	0	0	0	0	1	0	0	0	0	0	3	3	3	3	3	3	3	2	1	3	0	0	1	1	1	0	mauvais
340	49	1	13	26	0	1	1	0	0	0	0	0	0	0	0	1	0	0	0	0	0	3	2	3	1	3	2	3	2	3	2	0	0	0	0	1	1	bon
341	57	1	13	20	0	2	1	1	1	2	2	0	1	0	0	0	1	0	0	1	0	3	3	3	3	3	3	3	3	3	3	1	0	1	1	1	0	mauvais
342	53	1	74	28	0	1	1	0	0	0	0	0	0	0	1	0	0	0	0	0	0	3	3	3	2	3	3	3	2	2	3	0	1	0	0	1	1	mauvais
343	45	1	81	22	0	1	1	0	0	0	0	1	2	0	0	0	0	1	0	0	1	3	4	3	4	3	4	4	3	1	3	0	0	1	1	1	0	mauvais
344	45	1	30	20	1	1	1	1	1	0	1	1	1	1	0	0	1	1	1	0	0	4	4	1	1	1	2	2	2	1	2	0	0	1	1	1	0	bon
345	51	1	12	30	2	1	2	0	0	0	2	1	0	2	0	1	0	1	0	0	0	3	3	1	1	1	2	1	1	2	2	0	0	1	1	1	1	bon
346	57	1	63	34	2	1	1	1	1	0	1	0	0	0	0	0	1	1	1	0	0	3	2	2	2	3	3	2	2	2	2	0	0	1	1	1	1	bon
347	39	1	43	16	0	1	1	1	0	0	0	0	0	0	0	0	0	1	0	0	0	3	3	3	4	3	3	2	3	1	3	0	0	1	1	1	0	mauvais
348	49	1	51	26	0	2	1	0	0	0	1	0	0	0	0	0	1	0	0	0	0	2	2	2	2	1	2	1	1	3	1	0	1	1	1	1	1	bon
349	47	1	75	24	0	1	0	0	0	0	0	1	0	2	0	0	1	0	0	1	0	2	2	2	2	3	3	3	3	1	3	0	1	1	1	0	1	mauvais
350	47	1	40	20	1	2	0	1	1	0	2	0	2	2	0	1	0	0	0	0	0	2	2	1	1	1	1	1	1	3	1	0	0	1	1	1	1	bon
351	57	1	64	36	1	1	1	0	0	0	0	0	0	0	1	0	0	0	0	0	0	3	3	3	3	3	3	3	3	1	3	0	0	0	0	1	0	mauvais
352	50	1	44	28	2	1	1	1	1	0	0	0	0	0	0	1	0	0	0	0	1	3	3	3	3	2	2	2	2	3	2	0	0	1	1	1	0	bon
353	39	1	59	18	2	1	1	2	0	0	0	1	0	0	0	0	1	1	1	0	0	2	3	3	3	3	3	3	3	2	2	0	0	1	1	1	1	bon
354	59	1	63	38	0	1	1	1	2	0	1	1	0	0	0	0	0	1	0	0	0	3	3	3	3	2	3	3	2	2	1	0	0	1	1	1	1	bon
355	33	1	26	11	2	1	1	0	0	0	2	0	0	0	0	1	0	0	0	0	0	2	2	2	2	3	2	2	2	2	3	0	1	0	0	1	1	mauvais
356	45	1	61	22	0	1	1	2	2	0	0	1	2	1	0	1	0	0	0	0	0	1	2	2	1	2	1	2	2	3	2	0	0	1	1	1	1	bon
357	57	1	50	31	0	1	1	0	0	0	2	0	0	0	0	1	0	0	0	0	0	2	3	3	3	2	4	4	4	1	3	0	0	0	0	1	1	mauvais
358	40	1	8	12	0	1	1	1	1	1	0	0	0	0	0	0	1	1	1	1	0	3	3	3	1	1	2	2	1	3	2	0	0	1	1	1	0	bon
359	47	1	6	24	0	1	1	1	1	0	1	1	0	0	0	0	1	1	1	0	0	3	1	1	1	3	1	1	1	3	2	0	0	1	1	1	0	bon
360	48	1	33	21	0	1	1	0	1	0	1	0	0	2	0	1	0	1	1	0	0	2	2	2	2	2	2	2	2	3	2	0	0	1	1	1	1	bon
361	44	1	40	19	0	1	1	0	2	0	1	0	1	0	0	1	0	0	0	0	0	2	2	2	3	3	3	2	3	2	3	0	0	1	1	1	1	mauvais
362	36	0	95	13	2	1	1	2	1	1	1	1	0	0	0	0	1	1	1	1	0	3	4	3	2	3	4	3	2	2	3	0	1	1	1	1	1	mauvais
363	30	0	92	7	0	2	0	0	0	2	0	1	0	0	0	1	0	0	0	0	0	3	3	2	3	3	3	2	2	1	2	0	1	1	1	1	1	bon
364	43	1	53	19	2	1	1	0	0	1	1	0	0	2	0	0	0	0	0	0	1	2	2	3	1	2	2	2	1	2	2	0	0	1	1	1	1	bon
365	25	1	57	3	1	0	0	1	1	1	1	1	1	1	0	1	1	1	1	1	0	3	1	1	1	2	2	2	1	3	1	0	1	1	1	1	0	bon
366	59	1	78	35	1	1	1	1	1	1	1	1	0	0	0	0	1	0	1	1	0	3	3	3	3	3	2	2	3	1	3	0	1	1	1	1	0	mauvais
367	48	1	13	22	0	0	2	2	2	0	0	1	1	0	0	0	1	0	0	0	0	3	3	2	3	3	3	3	3	3	2	0	0	1	1	1	1	bon
368	37	1	35	13	0	0	0	2	2	0	0	0	1	2	0	1	1	1	1	1	1	1	1	1	1	1	1	2	1	3	1	0	0	1	1	1	0	bon
369	49	1	75	28	2	1	1	1	1	0	0	0	0	0	0	0	0	1	1	0	0	2	3	3	3	3	3	3	3	1	2	0	1	1	1	1	1	bon
370	42	1	67	20	0	1	1	1	1	0	1	0	0	2	0	1	0	0	1	0	0	3	3	3	3	3	3	3	3	2	2	0	1	1	1	1	1	bon
371	42	1	70	21	1	0	1	0	0	0	2	1	0	0	0	1	0	0	0	0	0	2	2	2	1	2	3	3	1	2	1	0	0	1	1	1	1	bon
372	44	1	74	21	1	1	1	0	1	0	0	0	0	0	0	1	0	0	0	0	0	3	3	1	2	2	2	1	2	2	2	0	1	1	1	1	1	bon
373	38	1	5	16	2	1	1	0	0	0	0	0	0	0	0	1	0	0	0	0	0	3	3	3	3	2	3	3	2	2	2	0	0	0	0	1	1	bon
374	39	1	40	13	1	1	1	1	2	0	0	0	0	0	0	1	0	0	0	0	0	3	3	3	3	3	3	3	3	1	3	0	0	1	1	1	0	mauvais
375	46	1	67	22	1	1	1	1	1	0	0	0	0	0	0	1	0	1	0	1	0	4	4	4	4	4	4	4	4	1	3	0	1	1	1	1	0	mauvais
376	51	1	71	28	2	1	1	0	0	0	0	1	0	1	0	1	0	0	0	0	0	1	1	1	1	1	1	1	1	2	1	0	1	1	1	1	1	bon
377	55	1	63	34	1	1	1	1	2	0	2	0	0	0	0	0	1	1	1	0	0	3	2	2	1	2	2	2	1	3	1	0	0	1	1	1	1	bon
378	42	1	1	21	2	1	1	1	1	2	0	0	0	0	0	0	0	0	0	0	0	3	3	3	3	3	4	3	3	1	3	0	0	1	1	1	0	mauvais
379	61	1	70	36	2	1	0	1	1	0	2	0	0	0	0	0	1	1	1	1	0	3	3	3	3	2	3	3	3	2	3	0	0	1	1	1	1	mauvais
380	40	1	73	17	2	1	1	1	0	0	1	1	0	0	0	1	0	0	0	0	0	2	3	3	1	3	2	3	1	2	2	0	0	1	1	1	1	bon
381	48	1	3	26	0	1	1	2	1	0	2	0	0	0	0	1	0	0	0	0	0	3	3	3	1	2	2	2	1	2	2	0	0	1	1	1	1	bon
382	55	1	25	34	1	1	1	2	2	0	0	0	0	0	0	0	1	1	1	1	0	3	3	2	3	3	3	3	3	1	3	0	1	0	0	1	1	mauvais
383	57	1	35	36	1	1	1	2	2	0	2	0	0	0	0	0	0	1	0	0	0	2	2	2	2	2	3	2	2	3	2	0	0	0	0	1	1	bon
384	46	1	26	24	1	1	1	2	2	0	2	0	0	0	0	1	0	0	0	0	0	3	3	3	3	2	3	2	2	2	2	0	1	0	0	1	1	bon
385	52	1	91	29	0	1	1	2	2	1	1	1	0	0	0	1	0	0	0	0	0	2	3	2	3	2	2	2	2	2	2	0	0	1	1	1	1	bon
386	41	1	69	19	2	2	1	0	1	0	1	1	0	0	0	0	0	0	0	0	1	3	3	3	4	3	3	3	2	2	2	0	1	1	1	1	1	bon
387	40	1	76	14	2	1	1	0	0	0	0	0	0	0	0	0	1	1	0	1	0	4	4	3	4	3	3	3	3	1	3	0	0	0	0	1	0	mauvais
388	45	1	2	21	1	1	1	2	0	0	1	0	0	1	0	1	1	0	0	0	0	3	3	3	3	3	3	3	3	2	1	0	1	1	1	1	1	bon
389	30	1	68	6	2	1	1	0	0	1	1	1	1	0	0	0	1	1	1	0	0	3	3	3	3	3	3	3	3	1	4	0	1	1	1	1	0	mauvais
390	51	1	64	27	0	1	1	2	2	2	2	0	0	0	0	1	0	0	0	0	0	3	3	3	1	2	2	2	2	3	1	0	0	0	0	1	0	bon
391	33	1	75	10	2	1	1	0	2	0	0	0	0	0	0	0	1	0	1	1	0	3	2	1	4	3	2	1	3	1	3	0	1	0	0	1	1	mauvais
392	26	1	4	2	2	1	1	2	2	2	2	2	2	2	0	1	0	0	0	0	0	2	3	3	3	3	3	3	3	3	2	0	0	0	0	1	1	bon
393	48	1	44	24	1	1	1	0	0	0	2	0	0	0	0	1	0	0	0	0	0	3	2	3	3	2	2	2	2	2	3	0	0	0	0	1	1	mauvais
394	38	1	50	15	0	1	1	1	1	2	1	0	2	2	0	1	0	0	0	0	0	3	3	3	3	2	1	1	1	2	1	0	0	1	1	0	1	bon
395	47	1	73	24	0	1	1	2	1	0	0	0	0	0	0	1	0	1	1	0	0	3	3	3	3	3	3	3	2	2	2	0	0	1	1	1	1	bon
396	42	1	69	20	0	1	1	0	1	0	0	0	0	0	0	1	0	0	0	0	0	3	3	2	3	3	3	3	2	2	2	0	1	1	1	1	1	bon
397	29	1	76	7	0	1	1	0	0	0	2	0	0	1	0	0	0	0	0	1	0	2	2	2	2	2	2	2	1	2	2	0	0	1	0	1	1	bon
398	52	1	75	29	0	2	0	2	2	0	2	0	0	0	0	0	0	1	1	1	0	3	3	3	3	3	3	3	2	1	2	0	1	0	0	1	0	bon
399	29	1	60	7	1	2	1	1	2	0	1	1	1	0	0	1	0	0	0	0	0	3	3	3	1	1	2	2	1	2	2	0	1	1	1	1	1	bon
400	52	1	35	28	0	1	1	1	2	0	2	0	0	1	0	1	1	1	1	0	0	2	2	2	1	1	2	2	1	3	2	0	0	1	1	1	1	bon
401	35	1	40	12	0	1	1	1	1	0	1	0	0	0	0	0	1	0	1	0	0	3	3	3	3	2	2	2	2	2	2	0	0	1	1	1	1	bon
402	28	1	48	5	2	1	1	0	0	0	1	0	1	1	0	1	0	0	0	0	0	1	3	3	1	1	1	1	1	2	2	0	0	1	1	1	1	bon
403	50	1	68	27	0	1	1	1	1	1	1	1	1	1	0	0	0	0	0	0	0	4	1	3	1	3	3	3	1	2	1	0	1	1	1	1	1	bon
404	46	1	78	21	2	2	1	0	0	0	2	1	0	0	1	0	0	0	0	0	0	2	3	2	2	2	2	2	2	3	2	0	1	1	1	1	1	bon
405	28	1	59	5	2	1	1	2	1	0	2	0	0	0	0	0	1	1	1	1	0	3	3	3	3	1	1	1	1	2	1	0	0	1	1	1	1	bon
406	32	1	88	7	0	1	1	0	1	0	1	0	0	0	0	1	0	0	0	0	0	1	1	1	1	1	1	1	1	2	1	0	1	1	1	1	1	bon
407	35	1	6	11	2	1	1	1	1	1	1	0	0	0	0	1	0	0	0	0	0	2	1	1	1	1	1	1	1	1	1	0	0	1	1	1	1	bon
408	47	1	90	24	0	1	1	2	2	2	1	0	2	2	0	1	0	0	0	0	0	2	2	2	1	1	1	1	1	3	1	0	1	1	1	0	1	bon
409	66	1	92	31	0	2	0	0	0	0	0	0	0	0	0	1	0	0	0	0	0	3	3	3	3	2	3	3	3	3	2	1	1	0	0	1	0	bon
410	62	1	57	8	0	1	0	1	1	0	1	0	1	1	0	0	1	1	1	0	0	3	3	2	1	3	3	2	1	1	3	0	1	1	1	1	1	mauvais
411	30	1	59	7	2	1	1	2	0	0	2	0	0	0	0	1	0	0	0	0	0	3	2	3	2	3	3	3	3	1	3	0	0	0	0	1	1	mauvais
412	46	1	82	22	0	1	1	1	1	0	1	0	0	0	0	1	1	1	1	0	0	3	3	3	3	3	3	3	3	3	3	0	0	1	1	1	0	mauvais
413	35	1	13	9	2	1	0	0	2	0	0	0	0	0	0	1	0	0	0	0	0	2	3	3	3	3	3	3	3	2	3	0	0	0	0	1	1	mauvais
414	56	1	49	29	0	1	0	0	2	0	0	1	0	0	0	0	1	1	1	1	0	3	2	2	2	3	3	2	2	3	1	0	0	1	1	1	1	bon
415	41	1	83	18	2	1	1	0	0	0	1	0	0	0	0	0	0	1	1	0	0	3	4	3	4	3	4	3	3	2	1	0	0	1	1	1	1	bon
416	25	1	95	2	1	1	1	1	1	0	2	1	0	0	0	1	0	0	0	0	0	3	3	3	3	4	4	3	3	1	4	0	1	1	1	1	0	mauvais
417	32	1	59	9	2	1	1	0	1	0	1	1	1	0	0	1	0	0	0	0	0	3	2	2	3	3	3	2	2	3	2	0	0	1	1	0	1	bon
418	41	1	56	16	1	1	1	1	0	0	0	0	0	2	0	0	1	0	0	0	0	3	3	3	3	2	3	3	3	2	2	0	1	1	1	1	1	bon
419	44	1	92	17	2	1	1	0	1	0	1	0	0	0	0	0	1	0	0	0	0	3	1	1	1	1	1	1	1	3	1	0	1	1	1	1	0	bon
420	27	1	54	4	0	1	1	1	1	0	2	1	0	0	0	0	1	0	0	1	0	3	2	3	2	3	3	3	2	3	2	0	1	1	1	1	1	bon
421	30	1	93	7	1	2	1	2	2	1	2	0	2	0	0	0	1	1	1	0	0	3	3	1	1	1	1	1	1	2	2	0	1	1	1	1	1	bon
422	42	1	34	19	2	1	0	0	0	0	2	0	0	0	0	1	1	1	1	0	0	3	4	4	4	2	3	3	3	2	2	0	0	0	0	1	1	bon
423	32	1	63	8	1	1	1	2	2	2	2	0	0	0	0	1	0	0	0	0	0	3	3	3	3	3	3	3	3	2	3	0	0	0	0	0	1	mauvais
424	32	1	51	9	2	1	2	0	1	1	1	1	0	2	0	1	0	0	0	0	0	1	3	1	3	1	1	1	2	1	1	0	1	1	1	1	0	bon
425	34	1	62	11	2	1	1	1	2	0	1	1	0	2	0	0	1	1	1	1	0	3	3	2	3	3	2	2	2	2	2	0	0	1	1	1	1	bon
426	33	1	92	9	2	1	1	0	2	0	2	0	0	0	0	1	0	0	0	0	0	1	1	1	1	1	1	1	1	3	1	0	1	0	0	1	0	bon
427	48	1	25	20	1	1	1	1	1	1	1	2	1	1	0	1	1	1	1	0	0	2	3	3	3	2	2	2	2	1	3	0	1	1	1	1	1	mauvais
428	54	1	66	30	1	1	1	0	1	0	1	1	0	0	0	1	1	1	1	1	0	3	2	2	1	2	2	2	2	2	2	0	1	1	1	1	1	bon
429	32	1	64	10	2	1	1	1	0	1	0	0	0	0	0	1	1	1	1	0	0	2	3	2	4	2	2	2	4	2	2	0	0	1	1	1	1	bon
430	25	1	39	2	0	1	1	2	2	0	0	0	0	0	0	0	1	0	1	0	0	3	3	3	3	2	2	3	3	1	3	0	0	0	0	1	0	mauvais
431	38	1	63	15	0	1	1	0	0	0	0	0	0	0	0	0	0	0	1	0	1	3	1	1	1	1	1	1	1	2	2	0	0	0	0	1	1	bon
432	48	1	60	18	2	1	1	2	2	0	1	0	0	0	0	0	0	1	1	0	1	2	4	4	3	2	3	3	3	2	3	0	1	1	1	1	1	mauvais
433	48	1	75	20	0	1	0	0	1	0	0	0	0	0	0	1	0	0	0	0	0	3	3	2	3	4	3	3	2	1	2	0	1	1	1	1	1	bon
434	39	1	95	14	1	1	1	0	0	0	0	0	0	0	0	0	1	1	1	0	0	3	3	3	3	3	3	3	3	1	3	0	1	0	0	1	0	mauvais
435	36	1	80	12	0	1	1	1	1	0	1	0	0	0	0	1	0	0	0	0	0	4	4	2	4	4	4	2	4	1	4	0	1	1	1	1	1	mauvais
436	26	1	75	2	0	1	1	0	0	0	1	0	0	0	0	1	0	0	0	0	0	2	3	3	3	1	3	3	3	1	2	0	1	1	1	1	1	bon
437	29	1	13	4	2	1	1	0	0	0	2	0	0	0	0	0	1	1	0	0	0	3	3	3	3	3	3	3	3	1	3	0	0	0	0	1	0	mauvais
438	42	1	60	19	2	1	1	1	1	0	2	0	0	0	0	0	0	1	0	1	0	3	3	1	1	2	2	1	1	3	1	0	1	1	1	1	0	bon
439	59	1	1	33	0	1	0	1	1	0	0	0	0	0	0	1	0	0	1	0	0	3	3	2	3	3	3	3	3	2	3	1	0	1	1	1	1	mauvais
440	54	1	95	29	1	1	1	1	2	0	2	0	0	0	0	0	1	1	0	1	0	3	4	3	3	3	3	2	3	2	2	0	1	1	1	1	1	bon
441	29	1	63	6	2	1	1	1	1	1	1	0	0	0	0	0	1	1	1	1	0	2	2	2	1	1	1	1	1	2	1	0	0	1	1	1	1	bon
442	29	1	63	6	2	1	1	1	1	0	1	0	0	1	0	1	0	0	0	0	0	2	2	3	2	2	2	3	1	3	2	0	0	1	1	1	1	bon
443	30	1	95	7	1	2	1	1	1	0	2	0	2	1	0	1	1	0	0	0	0	2	3	2	2	2	3	2	2	1	2	0	1	1	1	1	1	bon
444	32	1	22	8	0	1	1	0	1	0	0	0	0	0	0	0	1	1	1	0	0	3	3	4	3	2	3	3	2	1	3	0	0	1	1	1	0	mauvais
445	43	1	95	18	0	2	1	1	1	1	1	0	1	0	0	0	1	0	1	0	0	2	2	2	2	2	2	2	2	1	2	0	1	1	1	1	1	bon
446	45	1	38	21	0	1	1	0	0	0	1	0	1	0	0	0	1	1	1	1	0	1	3	1	1	1	1	1	1	3	1	0	0	1	1	1	0	bon
447	48	1	45	26	2	1	1	2	2	2	2	1	0	2	0	0	1	0	0	0	0	3	3	3	3	2	2	3	2	1	3	0	0	1	1	1	0	mauvais
448	65	1	42	40	0	1	1	2	2	2	2	2	1	1	0	1	0	0	0	0	0	3	3	2	2	2	2	2	2	2	2	0	1	1	1	1	1	bon
449	28	1	75	4	2	0	0	0	0	0	2	0	2	2	0	1	1	1	1	0	0	3	3	3	3	3	2	3	2	1	2	0	1	0	0	0	0	bon
450	49	1	6	26	2	1	1	0	1	0	1	0	0	2	0	1	0	0	0	0	0	3	4	4	3	1	2	2	1	1	3	0	0	1	1	1	0	mauvais
451	42	1	75	15	2	0	1	0	0	0	0	0	0	1	0	0	0	0	1	0	0	2	2	2	1	1	2	1	2	3	2	0	1	1	0	1	1	bon
452	29	1	10	5	2	1	1	2	1	2	2	0	2	1	0	1	0	0	0	0	0	2	1	1	1	1	1	1	1	2	1	0	0	1	1	1	1	bon
453	32	1	57	9	0	1	1	0	0	1	2	2	2	2	0	0	1	0	0	0	0	3	3	1	1	3	3	1	1	2	2	0	1	1	1	1	1	bon
454	50	1	97	28	1	0	1	0	2	0	1	0	0	0	0	1	0	0	0	0	0	4	4	3	4	3	4	3	4	2	3	0	0	1	1	1	1	mauvais
455	29	1	97	7	0	0	1	0	1	1	1	0	0	0	0	1	0	0	0	0	0	3	3	3	3	2	2	2	2	3	2	0	0	1	1	1	0	bon
456	35	1	29	12	1	1	1	1	2	0	2	0	0	0	0	0	1	1	1	1	0	1	1	1	1	1	1	1	1	3	1	0	0	1	1	1	0	bon
457	46	1	21	23	0	1	1	2	1	0	0	0	0	0	0	0	1	0	0	0	1	3	4	3	3	3	4	3	2	1	3	0	1	1	1	1	0	mauvais
458	35	1	34	11	0	1	1	1	0	0	0	0	0	0	1	0	0	0	0	0	0	3	3	3	3	2	2	2	1	2	1	0	0	1	1	1	1	bon
459	27	1	45	1	0	1	1	0	0	2	2	0	0	0	0	1	0	0	0	0	0	3	4	3	4	3	3	3	3	1	3	0	0	0	0	1	0	mauvais
460	33	1	97	9	1	1	1	2	1	0	1	0	0	0	0	1	0	0	0	0	0	2	2	1	1	2	2	1	1	2	2	0	0	1	1	1	1	bon
461	63	1	37	41	1	2	2	2	2	0	0	0	2	0	0	1	1	1	1	1	0	3	3	2	2	2	2	2	2	3	3	0	0	0	0	1	1	mauvais
462	29	1	54	5	2	1	1	2	2	0	1	0	0	0	0	0	0	0	1	0	0	3	3	3	2	2	3	3	2	3	2	0	1	1	1	1	1	bon
463	58	1	57	35	0	2	1	2	1	0	1	0	0	0	0	1	0	0	0	0	0	2	3	3	3	2	3	3	2	2	2	0	1	1	1	1	1	bon
464	50	1	44	25	1	1	0	2	2	2	1	2	0	0	0	0	1	1	1	1	1	2	2	2	1	1	1	1	1	3	1	0	0	1	1	1	1	bon
465	34	1	97	12	1	1	1	2	1	0	1	0	0	1	0	1	0	0	0	0	0	3	4	4	4	2	2	2	3	1	3	0	0	1	1	1	0	mauvais
466	59	1	77	36	2	1	1	0	1	0	1	0	0	1	0	0	1	1	1	0	0	2	4	2	1	2	2	2	1	3	2	0	0	1	1	1	1	bon
467	41	1	59	19	1	2	1	2	0	1	1	0	0	0	0	0	1	1	1	0	0	3	3	3	3	1	1	1	1	2	2	0	0	1	1	1	1	bon
468	38	1	29	14	0	2	1	2	1	0	2	0	2	0	0	1	0	0	0	0	0	2	2	1	1	2	2	1	1	2	2	0	0	1	1	1	1	bon
469	54	1	77	33	0	1	0	0	0	0	0	0	1	0	0	1	0	0	0	0	0	2	3	2	1	2	3	2	1	1	3	0	0	1	1	1	1	mauvais
470	41	1	57	18	0	1	1	1	1	0	1	0	1	0	0	1	0	0	0	0	0	2	2	1	1	3	2	2	2	3	2	0	1	1	1	1	1	bon
471	41	1	97	19	0	1	1	0	1	0	1	1	1	1	0	1	0	0	0	0	0	3	3	3	3	3	3	3	2	3	2	0	0	1	1	1	0	bon
472	26	1	13	2	2	1	1	0	0	0	0	0	0	0	0	0	0	1	0	0	0	3	3	2	1	3	3	3	1	1	3	0	0	0	0	1	1	mauvais
473	37	1	75	12	0	1	1	0	1	0	0	0	0	0	0	0	1	1	0	0	0	1	3	3	2	1	3	3	2	3	1	0	1	1	1	1	1	bon
474	53	1	78	31	2	2	1	0	1	0	0	0	0	0	0	0	0	1	1	0	0	3	3	3	2	3	3	3	2	1	3	0	1	1	1	1	1	mauvais
475	51	1	93	26	2	1	1	0	1	0	1	0	0	0	0	0	1	1	0	1	0	3	3	3	3	3	3	3	2	3	3	0	1	1	1	1	0	mauvais
476	44	1	63	21	2	1	1	0	0	0	1	0	0	1	0	1	1	1	1	0	0	2	2	1	1	3	2	1	1	3	1	0	0	1	1	1	1	bon
477	50	1	57	26	2	1	1	1	2	1	2	0	0	0	0	1	0	0	1	0	0	2	2	2	1	3	2	2	1	3	2	0	1	1	1	1	1	bon
478	42	1	32	19	0	1	1	2	2	0	0	0	2	0	0	0	0	1	1	0	0	3	3	3	3	3	3	3	3	2	2	0	0	0	0	1	1	bon
479	36	1	97	13	0	1	1	1	1	0	0	0	0	0	0	0	1	0	0	1	0	2	3	3	1	3	3	2	2	3	2	0	0	1	1	1	1	bon
480	54	1	85	30	0	1	1	0	0	0	0	0	0	0	0	1	1	1	1	0	0	3	3	3	3	2	3	3	2	3	2	0	0	0	0	1	0	bon
481	32	1	22	10	2	1	1	2	2	2	2	0	0	0	0	1	0	0	0	0	0	3	3	4	3	2	2	2	2	1	2	0	0	0	0	1	0	bon
482	30	1	97	7	0	1	1	2	2	0	2	0	2	1	0	1	0	0	0	0	0	3	3	3	3	4	3	3	3	1	2	0	0	1	0	1	0	bon
483	33	1	2B	10	2	1	1	1	0	0	0	0	0	0	0	0	0	1	0	0	0	3	3	4	3	3	3	4	4	1	3	0	0	1	1	1	0	mauvais
484	35	1	95	12	1	1	1	1	1	1	1	1	0	1	0	1	0	0	0	0	0	3	1	1	1	2	3	1	1	1	2	0	1	1	1	1	0	bon
485	53	1	74	29	0	1	1	1	0	1	1	0	0	0	0	0	0	0	1	0	0	3	2	2	2	3	3	2	1	2	2	0	1	1	1	1	1	bon
486	51	1	88	28	1	1	1	0	2	0	0	0	0	0	0	0	1	0	1	0	0	3	3	3	3	3	3	2	2	2	2	1	1	0	0	1	1	bon
487	55	1	78	30	0	1	1	0	0	1	0	1	0	0	1	0	0	0	0	0	0	3	3	3	3	3	3	3	3	1	3	0	1	1	1	1	0	mauvais
488	39	1	97	16	1	1	1	0	2	0	1	1	0	1	0	0	0	0	0	1	0	3	2	3	4	2	2	3	3	3	3	0	0	1	1	1	1	mauvais
489	43	1	94	22	0	0	1	1	0	0	1	0	0	0	0	1	0	0	0	0	0	2	3	3	3	2	2	3	3	2	2	0	1	1	1	1	1	bon
490	30	1	53	10	0	1	1	2	0	2	0	0	0	0	0	0	1	1	1	0	0	3	3	3	3	3	4	4	3	1	3	0	0	0	0	1	0	mauvais
491	34	1	97	11	0	2	1	0	1	0	0	1	0	0	0	1	0	0	0	0	0	2	2	2	1	2	1	2	1	3	1	0	0	1	1	1	1	bon
492	55	1	97	30	0	1	1	1	1	1	1	1	1	0	0	1	0	0	0	0	0	1	2	2	2	1	1	1	1	3	1	0	0	1	1	1	1	bon
493	34	1	83	10	2	1	1	1	1	0	0	1	0	0	0	1	1	1	1	1	0	3	3	3	3	2	3	3	2	1	3	0	0	1	1	1	0	mauvais
494	35	1	95	9	2	1	1	2	2	0	2	1	0	0	0	0	0	0	0	1	0	2	3	2	2	2	3	2	1	3	1	0	1	1	1	1	1	bon
495	54	1	76	33	2	1	1	1	0	0	1	0	0	0	0	1	0	0	1	0	0	3	3	3	1	2	2	3	1	1	2	0	0	1	1	1	0	bon
496	33	1	59	10	2	1	1	0	2	0	2	1	1	2	0	1	0	0	0	0	0	1	2	2	2	2	1	2	2	3	1	0	0	1	1	1	1	bon
497	44	1	97	20	0	1	1	2	2	0	1	0	0	1	0	1	0	0	0	0	0	3	3	3	3	3	3	3	2	3	3	0	0	1	1	1	0	mauvais
498	38	1	97	14	1	2	1	2	2	0	2	0	0	0	0	0	1	1	1	0	0	3	3	3	3	3	3	3	3	2	3	0	0	0	0	1	1	mauvais
499	39	1	56	14	2	1	1	0	2	0	0	0	0	0	0	0	0	0	1	0	0	3	3	3	1	3	3	3	2	1	3	0	1	0	0	1	0	mauvais
500	38	1	97	4	1	1	1	0	0	0	0	0	0	0	1	0	0	0	0	0	0	2	2	2	2	2	2	2	2	2	1	0	0	0	0	1	1	bon
501	33	1	13	10	0	1	0	0	2	0	2	2	0	0	0	1	0	0	0	0	0	3	3	3	4	3	3	3	3	3	3	0	0	0	0	1	0	mauvais
502	34	1	59	11	2	1	1	0	0	0	0	0	0	0	0	0	1	1	1	0	0	3	3	2	2	3	3	2	3	2	2	0	0	0	0	1	1	bon
503	46	1	2B	21	2	1	1	0	0	0	0	0	0	1	0	0	0	1	1	1	0	3	3	2	3	2	2	3	2	3	2	0	0	1	0	1	1	bon
504	47	1	63	23	2	1	1	2	1	0	2	0	0	0	0	1	0	0	0	0	0	2	3	1	1	2	2	2	2	1	2	0	0	1	1	1	1	bon
505	41	1	44	20	1	1	1	1	1	0	1	0	0	0	0	0	1	1	1	0	0	3	2	3	2	3	3	3	3	2	2	0	0	1	1	1	1	bon
506	41	1	7	16	0	1	1	2	0	0	2	1	0	0	0	0	0	1	1	0	0	3	3	4	3	3	3	3	3	1	3	0	0	1	1	1	0	mauvais
507	34	1	78	9	2	1	1	0	0	0	1	1	0	1	0	0	1	1	1	0	0	3	3	3	2	2	2	2	2	2	2	0	1	1	1	1	1	bon
508	37	1	97	14	0	1	1	2	2	0	2	1	1	1	0	0	1	1	0	1	0	2	3	3	4	2	3	2	3	1	4	0	0	1	1	1	1	mauvais
509	27	1	24	2	2	1	1	1	1	1	1	0	0	0	0	1	0	0	0	0	0	3	2	3	1	3	2	3	1	2	2	0	0	1	1	1	1	bon
510	37	1	1	15	2	1	1	0	2	0	0	0	0	0	0	1	0	0	0	0	0	3	3	3	3	2	3	3	2	2	3	0	0	0	0	1	1	mauvais
511	30	1	16	5	2	1	1	1	2	0	2	1	2	0	0	0	1	1	1	1	0	2	3	3	2	3	2	2	2	3	2	0	0	1	1	1	1	bon
512	32	1	68	9	2	1	1	1	1	0	2	0	0	1	0	1	0	0	0	0	0	3	2	3	3	3	3	4	3	2	2	0	1	1	1	1	1	bon
513	51	1	92	25	1	1	1	2	2	0	1	0	2	1	0	0	1	1	1	0	0	3	3	3	1	3	3	3	1	1	3	1	1	1	1	1	0	mauvais
514	55	1	83	34	2	2	1	2	2	0	0	0	0	0	0	1	0	0	0	0	0	2	3	3	3	3	3	3	3	3	3	0	0	0	0	1	1	mauvais
515	33	1	25	10	1	1	1	1	1	0	1	0	0	2	0	0	1	1	1	0	0	3	3	3	3	3	3	3	3	1	3	0	1	1	1	1	0	mauvais
516	57	1	49	35	2	1	1	0	2	0	0	0	0	0	0	0	0	1	0	0	0	3	3	1	1	3	1	1	1	1	2	0	0	0	0	1	0	bon
517	61	1	59	36	0	1	0	0	0	0	0	0	0	0	0	0	0	0	0	1	0	3	2	3	3	3	3	3	2	2	3	0	0	0	0	1	1	mauvais
518	41	1	65	18	2	1	1	0	1	0	0	0	0	2	0	0	1	1	1	0	0	3	3	3	3	2	2	3	1	2	2	0	0	1	1	1	1	bon
519	42	1	35	20	1	1	1	0	2	0	0	0	0	0	0	1	0	0	0	0	0	3	3	3	1	3	2	3	1	3	1	0	0	0	0	1	0	bon
520	45	1	75	22	1	1	1	0	0	1	1	0	1	0	0	1	0	0	0	0	1	3	3	3	3	3	3	3	3	3	3	0	1	1	1	1	0	mauvais
521	53	1	6	31	0	1	1	0	2	0	0	0	0	0	0	0	0	1	1	0	0	3	3	1	1	2	2	2	2	2	2	0	0	0	0	1	1	bon
522	35	0	15	11	0	0	0	1	1	0	2	0	0	1	0	1	0	0	0	0	0	1	2	2	2	1	2	1	1	3	1	0	0	1	1	0	1	bon
523	36	1	80	13	0	1	1	2	2	0	0	2	0	0	0	1	1	1	1	1	0	3	4	4	4	3	3	3	3	1	1	0	1	0	0	1	0	bon
524	38	1	76	9	1	1	1	1	0	0	0	0	0	0	0	1	0	0	0	0	0	3	3	2	1	3	2	2	1	1	3	0	0	1	1	1	1	mauvais
525	45	1	97	19	2	1	1	0	1	0	1	0	0	1	0	1	0	0	0	0	0	3	3	3	3	3	3	3	3	1	3	0	0	1	1	1	0	mauvais
526	56	1	17	20	1	1	1	0	1	0	0	0	0	0	0	0	1	0	0	0	0	3	3	3	3	3	3	3	3	1	3	0	0	1	1	1	0	mauvais
527	60	1	6	35	0	1	1	1	1	0	1	0	0	0	0	0	1	1	0	0	0	3	2	2	2	3	3	3	3	3	3	0	0	1	1	1	1	mauvais
528	66	1	26	39	0	1	1	2	0	2	2	0	0	0	0	0	1	1	0	0	0	2	3	3	1	3	3	3	2	3	1	0	1	0	0	1	1	bon
529	43	1	71	20	0	1	1	0	2	0	1	0	0	0	0	1	0	0	0	0	0	3	3	3	3	2	3	3	2	1	3	0	1	1	1	1	0	mauvais
530	54	1	42	33	1	1	0	2	2	0	2	0	0	2	0	0	0	1	0	0	0	3	3	3	2	2	3	3	1	2	3	0	1	0	0	1	1	mauvais
531	58	1	40	28	0	1	1	1	1	0	0	0	0	0	0	0	1	1	1	0	0	3	3	3	3	3	3	3	3	1	3	0	0	1	1	1	0	mauvais
532	47	1	57	25	0	1	1	2	2	1	1	0	0	1	0	1	0	0	0	0	0	3	3	2	1	3	2	2	2	2	2	1	1	1	1	1	1	bon
533	44	1	49	20	1	2	1	0	0	0	2	0	0	0	1	0	0	0	0	0	0	3	3	3	3	3	3	3	3	1	3	0	0	0	0	1	0	mauvais
534	40	1	62	16	2	1	1	0	1	0	2	2	0	0	0	1	0	0	0	0	0	2	2	2	1	2	1	1	1	1	3	0	0	1	1	1	1	mauvais
535	58	1	74	37	1	1	1	2	0	0	2	0	0	0	0	1	0	1	0	0	0	2	3	2	2	2	3	3	2	3	2	0	1	0	0	1	1	bon
536	56	1	78	35	0	1	1	0	1	0	0	2	0	0	0	1	0	0	0	0	0	3	3	3	3	3	3	3	3	3	2	1	1	1	1	1	0	bon
537	48	1	78	25	0	2	1	1	1	2	1	1	0	1	0	0	0	0	0	0	1	1	1	3	2	2	2	2	2	1	3	0	1	1	1	1	1	mauvais
538	50	1	27	25	0	1	1	1	1	0	0	0	0	0	0	0	1	0	1	0	0	2	2	2	2	2	2	2	2	1	2	0	0	1	1	1	1	bon
539	34	1	84	12	1	1	1	0	0	0	0	0	0	0	0	0	0	0	1	0	0	1	3	3	1	1	2	3	2	2	2	0	0	0	0	1	1	bon
540	29	1	55	6	1	1	1	0	0	0	0	0	0	0	0	1	0	0	0	0	0	3	1	1	1	3	2	2	2	2	2	0	1	0	0	1	1	bon
541	35	1	50	12	1	1	1	0	0	0	0	0	0	1	0	0	1	1	1	0	0	3	3	3	3	3	3	3	3	1	3	0	0	1	0	1	0	mauvais
542	35	1	63	10	0	1	1	2	2	2	2	2	2	0	0	1	1	1	0	0	0	1	2	1	2	3	2	2	2	2	2	0	0	0	0	1	1	bon
543	34	1	33	10	0	1	1	1	1	0	1	1	0	0	0	0	1	1	1	1	0	2	3	2	3	3	3	3	3	2	3	0	0	1	1	1	1	mauvais
544	38	1	57	13	1	0	0	0	0	0	1	0	0	0	0	0	0	1	0	0	0	1	3	3	3	1	2	3	3	1	3	0	1	1	1	0	0	mauvais
545	32	1	51	7	2	1	1	1	0	0	1	0	1	0	0	0	0	0	0	1	0	2	1	1	2	2	2	2	2	3	1	0	1	1	1	1	1	bon
546	48	1	57	26	0	1	1	1	1	0	2	1	1	0	0	1	0	0	0	0	0	2	2	2	2	2	2	2	2	2	2	0	1	1	1	1	1	bon
547	29	0	74	5	2	2	1	1	1	2	0	0	0	0	0	0	0	1	1	0	0	3	3	3	3	3	3	3	2	1	3	0	1	1	1	1	0	mauvais
548	52	1	83	28	1	1	1	1	1	1	1	0	0	0	0	1	0	0	0	0	0	3	3	1	3	3	3	1	3	2	1	0	0	1	1	1	1	bon
549	36	1	83	13	1	1	1	0	0	0	2	0	0	0	0	1	0	0	0	0	0	3	4	3	3	3	3	3	3	1	3	0	0	0	0	1	0	mauvais
550	43	1	22	18	0	1	1	1	1	0	1	0	0	0	0	1	0	0	0	0	0	3	3	3	2	2	2	3	2	2	2	0	0	1	1	1	1	bon
551	37	1	31	13	1	1	1	1	1	0	0	0	0	0	0	0	0	1	1	0	0	3	3	3	3	3	3	3	2	3	2	0	0	1	1	1	0	bon
552	28	1	41	7	2	1	1	0	1	0	2	0	0	0	0	0	0	1	1	1	0	2	3	2	2	3	3	3	3	2	2	0	0	1	1	1	1	bon
553	29	1	79	6	2	1	1	0	2	0	2	0	0	0	0	0	0	1	1	0	0	3	3	3	3	3	3	3	3	1	3	0	0	0	0	1	0	mauvais
554	27	1	57	4	1	1	0	1	0	0	0	0	0	0	0	1	0	0	0	0	0	3	2	2	3	3	2	1	3	3	2	1	1	1	1	1	1	bon
555	39	1	49	17	2	1	1	0	0	0	0	0	0	0	0	1	0	1	1	0	0	2	3	3	3	1	1	3	3	2	2	0	0	0	0	1	1	bon
556	49	1	77	26	2	1	1	0	0	0	0	0	0	0	0	0	1	1	1	1	0	3	3	3	3	4	3	4	3	2	3	0	0	0	0	1	1	mauvais
557	57	1	33	31	1	1	1	0	2	0	0	0	0	0	0	0	0	0	0	0	1	3	3	3	1	2	3	3	1	2	2	0	0	0	0	1	1	bon
558	38	1	44	13	0	2	1	1	1	0	0	0	0	0	0	1	1	1	1	1	0	3	4	3	3	3	3	3	3	1	3	0	0	1	1	1	0	mauvais
559	32	1	59	10	0	1	1	2	2	0	1	0	0	0	0	1	0	0	0	0	0	2	2	3	1	3	2	2	2	3	2	0	0	1	1	0	1	bon
560	59	1	75	38	2	0	0	0	0	0	0	0	0	0	0	0	0	0	0	0	1	3	3	2	2	3	2	2	2	3	2	0	1	0	0	0	1	bon
561	28	1	92	4	0	1	1	1	1	1	1	1	1	0	0	1	0	0	0	0	0	3	3	3	3	2	2	2	2	3	2	0	1	1	1	1	0	bon
562	53	1	56	30	1	1	1	0	2	0	2	0	0	2	1	0	0	0	0	0	0	1	1	1	1	1	1	1	1	2	2	0	1	0	0	1	1	bon
563	32	1	75	9	2	1	1	2	2	0	0	0	1	2	0	1	1	1	1	1	0	2	3	2	1	3	3	3	3	3	1	0	1	1	1	1	1	bon
564	32	1	54	7	0	1	1	0	2	0	0	0	0	0	0	1	1	1	1	1	0	2	2	2	3	2	2	2	3	3	2	0	1	0	0	1	1	bon
565	58	1	69	33	1	1	0	2	2	2	2	0	0	0	0	0	1	1	1	1	0	2	3	2	3	2	2	2	2	1	3	0	1	0	0	1	1	mauvais
566	43	1	64	18	1	1	1	2	2	0	2	0	2	2	0	1	0	1	1	0	0	3	3	3	3	3	3	3	3	2	3	0	0	0	0	1	1	mauvais
567	44	1	69	20	1	1	1	0	1	0	0	0	0	0	1	0	0	0	0	0	0	4	4	4	4	4	4	4	4	1	3	0	1	1	1	1	0	mauvais
568	40	1	78	15	0	1	1	0	2	0	0	0	1	0	0	0	1	1	0	1	0	1	4	4	1	4	3	3	1	1	3	0	1	1	1	1	0	mauvais
569	66	1	83	44	1	2	2	2	1	0	1	0	0	0	0	0	1	1	1	1	0	3	3	2	2	3	3	1	1	3	1	0	0	1	1	1	1	bon
570	40	1	54	15	2	1	1	1	0	0	1	0	0	0	1	0	0	0	0	0	0	3	2	3	3	3	3	3	3	1	3	0	1	1	1	1	1	mauvais
571	38	1	63	17	2	0	0	2	2	2	2	0	0	0	0	0	1	1	1	0	0	3	3	2	3	3	3	2	2	1	3	0	0	0	0	1	1	mauvais
572	53	1	33	13	0	1	1	0	0	0	0	0	0	0	0	0	1	1	1	0	0	2	3	3	2	2	3	2	3	2	2	0	0	0	0	1	1	bon
573	34	1	30	10	0	1	1	0	2	0	0	0	1	0	0	1	0	1	1	0	0	3	3	2	2	4	3	3	2	2	2	0	0	1	1	1	1	bon
574	46	1	94	23	1	2	1	0	0	0	1	0	0	0	0	1	1	1	1	1	0	3	3	3	3	3	3	3	3	3	3	0	1	1	1	1	0	mauvais
575	58	1	57	37	1	1	1	2	0	2	2	0	0	2	0	0	1	1	1	1	0	3	3	3	3	1	1	1	1	2	1	0	1	0	0	1	1	bon
576	37	0	75	14	0	1	1	2	1	0	1	0	0	0	0	1	1	1	1	1	0	2	4	3	3	3	3	2	2	2	2	0	1	1	1	1	1	bon
577	54	1	83	31	0	1	1	0	0	0	0	0	0	0	0	1	0	0	0	0	0	2	3	1	3	2	3	2	2	3	2	0	0	0	0	1	1	bon
578	47	1	31	24	1	1	1	1	2	0	0	0	0	0	0	0	1	1	1	1	0	3	3	4	3	2	2	2	2	2	2	0	0	1	1	1	1	bon
579	45	1	43	22	0	1	1	0	1	0	0	0	0	0	0	0	1	1	1	0	0	2	2	3	2	1	1	1	1	2	2	0	0	1	1	1	1	bon
580	32	1	95	9	2	1	1	1	0	0	2	1	0	0	0	0	0	0	0	0	1	3	3	1	4	3	3	1	3	3	2	0	1	1	1	1	0	bon
581	42	1	42	19	0	1	1	1	1	1	1	1	0	0	0	1	0	0	0	0	0	3	2	3	3	3	2	3	2	2	3	0	1	1	1	1	1	mauvais
582	29	1	67	8	1	1	1	0	0	0	2	1	2	0	0	0	1	1	1	1	0	2	3	3	1	2	3	3	2	1	3	0	1	1	1	1	1	mauvais
583	51	1	95	27	0	0	0	2	1	0	1	0	0	1	0	1	1	1	1	0	0	1	1	1	1	1	1	1	1	2	2	0	1	1	1	1	1	bon
584	55	1	94	35	0	1	1	0	0	0	1	0	0	2	0	1	0	0	0	0	0	3	3	3	3	3	3	3	3	1	2	0	1	1	1	1	0	bon
585	38	1	92	15	0	1	1	1	1	0	0	0	0	0	0	0	1	1	1	0	0	3	3	2	1	3	4	2	1	2	3	0	1	1	1	1	1	mauvais
586	28	1	94	5	0	2	1	1	1	0	1	0	0	0	0	1	1	1	1	1	0	3	3	4	1	3	3	2	1	1	4	0	1	1	1	1	0	mauvais
587	34	1	33	10	0	1	1	1	2	0	0	1	2	2	0	0	0	1	1	0	0	3	3	2	1	3	2	2	2	2	2	0	0	1	1	1	1	bon
588	28	1	1	5	2	1	1	0	0	0	2	0	0	1	0	0	1	1	1	1	0	3	3	1	1	3	3	2	2	1	3	0	0	1	0	1	0	mauvais
589	40	1	31	17	0	0	0	0	1	0	1	0	0	0	0	1	1	1	1	1	0	3	3	2	3	2	3	2	2	1	2	0	0	1	1	0	1	bon
590	30	1	75	7	2	1	1	1	2	0	1	0	1	1	0	1	0	0	0	0	0	2	3	2	3	3	2	2	2	2	3	0	1	1	1	1	1	mauvais
591	28	1	94	2	2	1	1	1	2	0	1	1	1	0	0	1	1	1	1	1	0	1	1	1	1	1	1	1	1	1	3	0	1	1	1	1	0	mauvais
592	39	1	74	16	0	1	1	1	2	2	0	0	0	0	0	1	0	0	0	0	0	2	3	2	3	2	3	2	2	1	3	0	1	1	1	1	1	mauvais
593	55	1	59	35	0	0	1	0	0	0	0	0	0	0	0	0	1	0	0	0	0	3	3	2	1	3	3	4	1	2	1	0	0	0	0	1	1	bon
594	33	1	94	10	2	1	0	2	2	2	2	2	0	2	0	1	1	1	1	0	0	1	1	1	1	1	1	1	1	2	1	0	1	0	0	1	1	bon
595	44	1	68	21	0	1	1	0	2	0	2	1	1	1	0	1	0	1	1	0	0	3	3	3	3	2	3	3	2	1	3	0	1	1	1	1	0	mauvais
596	26	1	63	2	0	1	1	0	2	0	0	0	0	0	0	1	0	0	0	0	0	3	3	3	1	3	3	3	2	1	3	0	0	0	0	1	0	mauvais
597	61	1	59	40	0	1	0	0	2	0	2	0	0	0	0	1	1	1	1	0	0	3	3	3	3	2	3	3	3	2	2	0	0	0	0	0	1	bon
598	37	1	74	15	2	1	1	0	0	0	0	0	0	0	0	0	1	1	1	0	0	3	3	1	1	2	3	2	2	3	2	0	1	0	0	1	0	bon
599	31	1	69	8	0	1	1	0	0	0	0	0	0	0	0	0	0	1	1	0	0	3	3	3	3	3	3	3	2	1	3	0	1	0	0	1	0	mauvais
600	32	1	41	7	2	1	1	2	2	2	0	1	0	0	0	0	1	1	0	0	0	1	2	2	1	1	1	2	1	1	3	0	0	1	1	1	1	mauvais
601	39	1	38	15	0	1	1	0	0	0	1	0	0	2	0	1	0	0	0	0	0	3	2	2	1	1	1	1	1	1	2	0	0	1	1	1	1	bon
602	51	1	57	28	0	1	1	1	1	2	1	0	1	0	0	1	0	0	0	0	0	2	3	2	2	2	2	2	2	2	2	0	1	1	1	1	1	bon
603	48	1	67	27	0	1	1	0	0	0	2	0	1	0	0	0	1	1	1	1	0	3	2	2	3	3	2	2	2	1	3	0	1	1	1	1	1	mauvais
604	29	1	59	5	2	1	1	0	0	0	0	1	0	1	1	0	0	0	0	0	0	2	3	4	3	2	3	3	3	1	2	0	0	1	1	1	1	bon
605	48	1	68	26	0	1	1	2	2	2	2	0	2	2	0	1	0	0	0	0	0	3	3	3	2	3	3	3	2	3	3	0	1	0	0	1	1	mauvais
606	35	1	64	13	0	1	1	0	0	0	1	0	0	0	0	0	0	1	1	0	0	3	3	3	3	3	4	3	3	2	3	0	0	1	1	1	1	mauvais
607	43	1	77	21	2	1	1	0	1	2	2	0	0	0	1	0	0	0	0	0	0	3	3	3	1	1	2	3	1	1	4	1	0	1	1	1	0	mauvais
608	30	1	1	5	0	1	1	0	2	0	0	0	0	0	1	0	0	0	0	0	0	3	3	3	2	1	2	3	2	2	3	0	0	0	0	1	1	mauvais
609	60	1	77	39	0	1	0	2	1	2	2	0	0	0	0	1	0	0	0	0	0	3	3	3	3	3	3	3	3	2	3	0	0	1	1	1	1	mauvais
610	37	1	29	13	1	1	1	2	2	0	0	0	0	0	0	0	1	1	1	0	0	3	3	3	3	3	3	3	3	1	3	0	0	0	0	1	0	mauvais
611	42	1	92	18	2	1	1	1	1	0	1	1	0	0	0	1	0	0	0	0	0	2	3	1	1	1	1	1	1	3	1	0	1	1	1	1	1	bon
612	29	1	67	5	1	1	1	2	2	0	1	0	0	1	0	1	0	0	0	0	0	3	3	3	3	3	2	3	3	1	3	0	1	1	1	1	0	mauvais
613	32	1	91	8	2	1	1	2	1	0	1	1	0	0	0	1	0	0	0	0	0	2	2	2	1	3	3	3	1	2	2	0	0	1	1	0	1	bon
614	29	1	76	6	0	2	2	0	0	0	0	0	0	1	0	1	1	1	1	0	0	3	3	3	3	1	2	1	1	3	2	1	0	1	0	1	0	bon
615	50	1	19	29	0	1	1	1	1	2	1	0	0	0	1	0	0	0	0	0	0	2	2	2	3	2	2	2	2	3	1	0	0	1	1	1	1	bon
616	50	1	95	27	2	1	1	1	2	2	2	0	0	1	0	1	0	0	0	0	0	3	3	3	3	2	2	3	2	1	2	0	1	1	1	1	0	bon
617	53	1	9	29	2	1	1	2	2	2	2	0	2	0	0	1	1	1	1	0	0	3	3	3	1	3	2	1	1	2	2	0	0	0	0	1	1	bon
618	57	1	69	35	0	1	1	0	0	0	0	0	0	0	0	0	1	0	0	0	0	3	3	3	3	3	3	3	3	1	2	0	1	0	0	1	0	bon
619	56	1	60	34	1	1	1	0	0	2	2	0	2	0	0	1	0	0	1	1	1	3	4	1	3	3	3	1	3	3	1	0	1	0	0	1	0	bon
620	27	1	78	3	0	1	1	0	2	0	0	0	0	1	0	1	1	1	1	1	0	2	2	2	1	1	2	2	1	3	1	1	1	1	0	1	1	bon
621	53	1	91	33	2	1	1	1	1	0	1	1	1	0	0	0	0	1	1	1	0	3	3	3	1	2	3	3	1	3	3	0	0	1	1	1	0	mauvais
622	58	1	86	35	0	1	1	1	1	0	1	0	0	0	0	0	1	1	1	1	0	2	3	2	2	2	1	2	2	2	2	0	0	1	1	1	1	bon
623	59	1	74	37	1	1	1	0	0	0	0	0	0	0	0	0	0	1	0	0	0	2	3	3	4	3	3	3	4	1	3	0	1	0	0	1	1	mauvais
624	52	1	35	29	1	1	1	1	1	0	0	0	0	0	0	0	0	1	0	0	0	1	3	2	1	1	3	2	1	3	1	0	0	1	1	1	1	bon
625	53	1	54	29	1	1	0	0	0	0	1	0	0	1	0	1	0	0	0	0	0	3	1	1	1	1	1	1	1	2	1	1	1	1	1	1	1	bon
626	28	1	42	4	1	1	1	2	2	0	2	0	0	0	0	1	0	0	0	0	0	3	3	3	3	3	3	3	3	2	2	0	1	0	0	1	1	bon
627	47	1	63	25	0	1	1	2	0	1	0	0	0	0	0	1	1	1	1	0	0	2	3	3	3	3	3	3	2	3	2	0	0	1	1	1	1	bon
628	47	1	63	24	2	1	1	0	0	2	2	1	2	2	0	0	0	0	0	0	0	2	3	2	2	2	3	2	2	2	2	0	0	1	1	1	1	bon
629	28	1	63	4	2	1	1	0	0	0	2	0	0	1	0	1	0	0	0	0	0	3	3	3	3	3	2	2	2	3	2	0	0	1	0	1	0	bon
630	38	1	2	14	2	2	1	1	1	0	1	0	1	0	0	0	0	0	1	0	0	3	3	3	3	3	3	3	3	1	3	0	1	1	1	1	0	mauvais
631	60	1	47	37	0	2	1	0	1	0	2	0	0	0	0	1	0	1	0	0	0	3	3	3	3	2	2	2	2	1	2	0	0	1	1	1	0	bon
632	41	1	34	16	1	1	0	0	2	0	0	0	0	0	0	1	0	0	0	0	0	3	4	2	4	3	3	3	2	3	2	0	0	0	0	0	1	bon
633	42	1	34	18	0	1	1	0	1	0	1	1	0	0	0	1	0	0	1	0	0	3	4	3	4	3	3	3	3	1	3	0	0	1	1	1	0	mauvais
634	29	0	42	6	2	1	1	1	2	2	2	2	0	2	0	0	1	0	1	0	0	2	4	2	2	2	3	3	3	2	3	0	1	1	1	1	1	mauvais
635	36	1	74	13	1	1	1	0	1	0	0	0	0	0	0	1	0	0	0	0	0	3	3	3	3	3	3	3	2	1	3	0	1	1	1	0	0	mauvais
636	40	1	76	17	1	1	1	1	0	2	2	0	0	0	0	1	1	1	1	0	1	2	1	3	1	2	2	2	2	2	2	0	0	1	1	1	1	bon
637	38	1	31	15	2	1	1	0	1	0	0	0	0	0	0	1	0	0	0	1	0	4	3	3	3	3	3	3	3	3	2	0	0	1	1	1	0	bon
638	45	1	49	21	1	1	1	1	1	0	1	1	0	0	0	0	1	1	1	0	0	3	3	3	1	2	3	3	1	1	3	0	0	1	1	1	0	mauvais
639	29	1	27	5	2	1	1	1	1	2	1	1	0	0	0	1	0	0	0	0	0	2	3	3	3	3	2	2	2	2	2	0	0	1	1	1	1	bon
640	46	1	97	21	0	2	1	1	1	1	1	1	1	0	0	1	1	1	1	1	0	1	2	1	2	1	1	1	1	3	1	1	0	1	1	1	1	bon
641	35	1	95	10	2	1	1	1	2	2	2	0	0	0	0	0	1	1	1	0	0	3	3	2	2	3	3	2	3	1	3	0	1	1	1	1	1	mauvais
642	49	1	71	26	2	1	1	0	0	0	0	0	0	0	0	1	0	0	0	0	0	3	3	3	3	2	3	3	3	3	3	0	1	0	0	1	0	mauvais
643	47	1	74	23	2	0	0	1	0	0	1	0	0	1	0	0	0	0	0	1	0	1	1	1	1	1	1	1	1	1	3	0	1	1	1	0	0	mauvais
644	57	1	10	37	0	1	1	1	1	2	2	0	0	2	0	1	0	0	0	0	0	3	3	3	3	1	2	3	1	1	3	0	0	1	1	1	0	mauvais
645	36	0	59	12	2	1	1	0	2	0	2	1	0	0	0	1	0	0	0	0	0	3	3	3	3	3	3	3	3	1	3	0	0	1	1	1	0	mauvais
646	35	1	34	10	0	1	1	0	0	0	0	1	0	2	1	0	0	0	0	0	0	1	3	2	1	1	3	2	1	1	3	0	0	1	1	1	1	mauvais
647	50	1	51	25	2	1	1	1	0	0	1	0	1	1	0	1	1	0	0	1	0	1	2	2	1	2	2	2	2	3	1	0	1	1	1	1	1	bon
648	51	1	14	29	1	1	1	0	0	0	1	0	0	0	0	0	1	1	0	0	0	3	3	3	3	3	3	4	3	2	3	0	0	1	1	1	1	mauvais
649	38	1	34	15	1	1	1	1	1	1	1	1	0	1	0	1	0	0	0	0	0	2	2	3	3	2	2	2	2	2	2	0	0	1	1	1	1	bon
650	49	1	87	20	0	1	1	1	1	2	1	0	2	1	0	1	0	1	1	0	0	3	3	3	2	2	2	2	2	2	2	0	0	1	1	1	1	bon
651	58	1	27	34	2	1	0	2	0	1	1	0	0	1	0	0	1	1	1	1	0	1	3	3	3	1	2	3	3	2	3	0	0	1	1	1	1	mauvais
652	44	1	95	21	0	0	1	2	2	2	2	0	0	0	0	0	1	0	1	0	0	2	3	1	1	1	3	2	2	2	3	0	1	0	0	0	1	mauvais
653	60	1	78	35	0	2	1	0	0	0	0	0	0	0	0	1	0	0	0	0	0	2	1	1	3	2	2	2	2	3	2	0	1	0	0	1	1	bon
654	31	1	22	8	0	2	1	0	0	0	2	0	2	1	0	0	0	1	1	1	0	1	1	3	1	1	1	2	1	2	1	0	0	1	0	1	1	bon
655	30	1	7	7	0	1	1	0	0	0	0	0	0	0	0	0	1	1	1	0	0	3	4	3	3	3	4	3	3	1	4	0	0	0	0	1	0	mauvais
656	53	1	63	31	0	2	0	0	0	0	0	0	0	0	0	0	0	0	0	0	0	2	2	2	2	2	2	2	2	3	1	0	0	0	0	1	1	bon
657	56	1	57	36	1	1	1	2	2	2	2	2	2	2	0	1	0	0	0	0	0	2	1	1	1	1	2	1	1	2	1	0	1	0	0	1	1	bon
658	50	1	75	27	1	1	1	0	2	0	2	1	0	0	1	0	0	0	0	0	0	2	1	2	1	1	2	2	1	2	2	1	1	1	1	1	1	bon
659	26	1	66	3	0	1	1	0	0	0	0	0	0	0	0	1	0	0	0	0	0	2	2	2	3	1	3	2	3	2	2	0	1	0	0	1	1	bon
660	57	1	62	32	0	2	1	2	0	0	0	0	0	0	0	1	1	1	0	1	0	3	3	3	3	3	3	3	3	1	4	0	0	0	0	1	0	mauvais
661	53	1	75	16	2	1	1	0	0	0	2	0	0	0	0	0	1	1	0	1	0	1	1	2	1	1	2	2	1	3	1	0	1	0	0	1	1	bon
662	59	1	57	37	0	2	1	1	0	0	0	1	0	0	1	0	0	0	0	0	0	2	3	3	3	4	4	4	4	1	4	0	1	1	1	1	1	mauvais
663	31	1	29	6	1	1	1	1	1	0	1	0	0	1	0	1	0	0	0	0	0	2	1	1	1	2	2	2	2	2	2	0	0	1	1	1	1	bon
664	39	1	93	15	2	0	0	1	1	0	1	0	0	0	0	0	1	1	1	0	0	2	2	2	2	3	3	2	2	3	2	0	1	1	1	0	1	bon
665	59	1	24	39	1	1	0	2	2	2	2	2	2	2	0	1	1	1	0	0	0	2	2	2	2	2	2	2	1	3	2	0	0	0	0	1	1	bon
666	46	1	95	22	2	1	1	1	2	0	2	0	0	0	0	0	1	0	0	0	0	3	4	3	3	3	3	3	3	1	3	1	1	1	1	1	0	mauvais
667	47	1	91	25	1	1	1	0	0	0	0	0	0	0	0	1	0	0	0	0	0	1	1	1	1	1	1	1	1	2	2	0	0	0	0	1	1	bon
668	46	1	25	23	2	1	1	1	1	0	0	1	1	1	1	0	0	0	0	0	0	3	2	2	1	3	2	2	2	1	3	0	1	1	1	1	1	mauvais
669	60	1	92	35	2	1	1	0	0	0	0	0	0	0	0	1	0	0	0	0	0	1	2	1	1	1	2	1	1	3	1	1	1	0	0	1	1	bon
670	30	1	31	5	2	1	1	0	0	0	2	0	0	2	0	1	0	0	0	0	0	3	3	3	3	3	2	2	2	3	2	0	0	0	0	1	0	bon
671	54	1	82	33	0	1	1	2	2	0	0	0	0	2	0	1	0	0	0	0	0	3	3	3	1	1	2	2	1	2	2	0	0	0	0	1	1	bon
672	28	1	95	3	1	1	1	0	2	0	2	0	0	0	0	1	0	0	0	0	0	3	3	2	1	3	4	2	1	2	3	0	1	0	0	1	1	mauvais
673	37	1	60	13	1	1	1	0	0	0	0	0	0	0	0	0	1	1	1	1	0	3	3	3	1	3	3	2	1	2	2	0	1	0	0	0	1	bon
674	30	1	86	7	2	1	1	0	0	0	0	0	0	0	0	0	1	1	0	0	0	1	3	2	1	1	3	2	1	3	1	0	0	0	0	1	1	bon
675	57	1	53	33	0	1	1	0	0	2	1	2	1	0	0	1	0	0	0	0	0	2	1	1	1	1	1	1	1	3	1	0	0	1	1	1	1	bon
676	30	1	67	6	1	1	1	0	1	0	0	0	1	0	0	1	0	0	0	0	0	3	2	3	3	3	2	3	3	1	3	0	1	1	1	1	1	mauvais
677	43	1	29	21	1	1	1	0	0	0	0	0	0	0	0	0	0	1	1	0	0	3	1	3	3	3	2	3	2	2	3	0	0	0	0	1	1	mauvais
678	39	1	29	16	0	1	1	2	0	0	0	0	0	0	0	1	0	0	0	0	0	3	3	3	3	2	3	2	2	3	2	0	0	0	0	1	0	bon
679	33	1	29	11	2	1	1	0	0	0	0	0	0	0	0	0	0	1	1	0	0	3	3	3	1	3	3	3	1	2	3	0	0	0	0	1	1	mauvais
680	36	1	29	12	2	1	1	0	1	0	1	0	0	1	0	1	0	0	0	0	0	3	2	2	2	3	2	2	2	1	2	0	0	1	1	1	1	bon
681	32	1	13	7	1	1	1	2	2	0	2	2	2	2	0	1	0	0	0	0	0	4	4	1	1	3	2	1	1	1	2	0	0	0	0	1	0	bon
682	24	1	29	1	0	1	1	0	0	0	0	0	0	0	0	0	1	1	1	1	0	4	4	3	3	4	4	3	3	1	3	0	0	0	0	1	0	mauvais
683	41	1	72	14	2	1	1	1	1	0	2	1	0	0	0	0	1	1	1	0	0	3	2	2	1	2	1	1	1	3	1	0	0	1	1	1	1	bon
684	28	1	69	5	2	1	1	2	1	0	2	1	0	0	0	1	0	0	0	0	0	3	3	4	3	3	3	3	3	1	3	0	1	1	1	1	0	mauvais
685	52	1	41	30	2	2	1	2	2	2	2	1	1	0	0	0	0	0	1	0	0	3	3	3	1	1	2	2	1	1	2	0	0	1	1	1	0	bon
686	57	1	29	35	0	1	1	1	0	0	0	0	0	0	0	0	0	1	1	1	0	3	3	3	3	3	3	3	3	3	3	0	0	1	1	1	0	mauvais
687	42	1	69	19	0	1	1	0	0	0	0	0	0	0	0	0	1	1	1	1	0	3	3	3	3	3	2	3	3	2	3	0	1	0	0	1	1	mauvais
688	45	1	80	23	1	1	1	2	0	2	2	0	0	2	0	1	0	0	0	0	0	3	4	4	4	2	3	2	3	2	2	0	1	0	0	1	1	bon
689	51	1	69	29	2	1	1	0	2	0	0	0	0	0	0	0	1	1	1	0	0	3	3	3	3	2	3	3	3	1	3	0	1	0	0	1	0	mauvais
690	42	1	69	19	1	1	1	2	2	0	0	0	0	2	0	1	0	0	0	0	0	2	2	2	3	2	3	3	3	3	2	0	1	0	0	1	1	bon
691	33	1	75	9	2	2	1	0	0	0	0	0	0	0	0	1	0	0	0	0	0	3	3	3	3	3	3	3	2	2	2	0	1	0	0	1	1	bon
692	32	1	87	9	0	1	1	2	2	0	2	0	0	2	0	1	0	0	0	0	0	1	3	3	1	3	3	3	1	2	2	0	0	0	0	1	1	bon
693	56	1	83	34	0	1	1	2	1	0	1	0	0	1	0	0	1	0	0	0	0	3	3	2	3	3	3	2	3	1	3	0	0	1	1	1	1	mauvais
694	55	1	92	35	2	1	1	0	2	0	0	0	0	0	0	0	1	1	1	0	0	3	3	2	3	2	3	3	3	1	3	0	1	0	0	1	1	mauvais
695	41	1	42	20	2	1	1	2	1	0	2	0	0	0	0	1	0	0	0	0	0	4	3	3	3	3	3	3	3	1	3	0	1	1	1	1	0	mauvais
696	55	1	59	35	0	2	1	1	2	0	1	0	1	1	0	1	0	0	0	0	0	1	1	1	1	1	1	1	1	3	1	0	0	1	1	1	0	bon
697	33	1	55	9	2	1	1	0	0	0	1	0	0	1	0	0	1	0	1	0	0	2	2	2	2	2	3	2	2	2	3	0	1	1	1	1	1	mauvais
698	29	1	29	7	0	1	1	2	2	0	0	0	2	0	0	1	0	0	0	0	0	3	3	3	3	2	3	3	2	2	2	0	0	0	0	1	1	bon
699	54	1	33	25	2	1	1	0	1	0	1	0	1	1	0	1	0	0	0	0	0	1	1	1	1	1	1	1	1	2	1	0	0	1	1	1	1	bon
700	29	1	29	3	2	1	1	0	0	0	0	0	0	0	0	1	0	0	0	1	0	3	3	3	2	2	4	4	2	1	3	0	0	0	0	1	1	mauvais
701	50	1	33	28	0	1	1	2	1	0	1	1	0	2	0	1	1	1	1	0	0	1	3	1	1	1	1	1	1	2	1	0	0	1	1	1	1	bon
702	33	1	57	11	0	1	1	0	0	0	2	0	0	0	0	1	0	0	0	0	0	2	2	3	1	2	3	3	1	3	2	0	1	0	0	1	1	bon
703	54	1	57	31	1	1	1	1	1	0	2	0	0	0	0	0	1	1	1	1	0	2	2	2	1	2	2	2	1	2	2	0	1	1	1	1	1	bon
704	27	1	33	3	2	1	1	0	2	0	1	1	0	0	0	1	0	0	0	0	0	3	3	3	3	1	1	1	1	1	2	0	0	1	1	1	0	bon
705	58	1	60	38	1	1	1	1	2	2	1	0	0	0	0	1	0	0	0	0	0	3	3	3	3	2	1	2	1	2	2	0	1	1	1	1	1	bon
706	27	1	92	1	2	1	1	2	2	0	1	0	0	0	0	1	0	0	0	0	0	3	2	3	1	2	2	4	2	1	3	0	1	1	1	1	1	mauvais
707	43	1	97	21	0	2	0	0	1	0	1	0	0	0	0	1	0	0	0	0	0	1	1	3	1	1	1	2	1	1	2	0	0	1	1	1	0	bon
708	37	1	29	14	0	2	1	0	0	0	0	0	0	0	0	1	0	0	0	0	0	3	3	3	3	3	3	3	3	3	3	0	0	0	0	1	0	mauvais
709	45	1	74	21	0	1	1	0	0	0	0	0	0	0	0	0	1	1	1	0	0	3	3	2	2	2	2	2	2	2	2	0	1	0	0	1	1	bon
710	59	1	33	38	0	1	1	0	0	0	0	0	0	0	0	0	0	0	1	0	0	3	3	3	3	2	4	3	2	1	3	0	0	0	0	1	0	mauvais
711	50	1	84	17	1	1	1	0	1	2	1	1	2	0	0	0	1	0	1	0	0	2	3	3	3	3	3	3	3	1	3	0	0	1	1	1	1	mauvais
712	60	1	78	37	2	1	1	1	1	0	0	0	0	0	0	0	0	0	1	0	0	2	2	2	4	2	2	2	2	1	2	0	1	1	1	1	1	bon
713	25	1	57	2	0	1	1	1	1	0	1	0	0	0	0	1	0	0	0	0	0	2	3	3	3	3	3	3	1	2	2	0	1	1	1	1	1	bon
714	38	1	62	15	0	1	1	0	0	0	0	0	0	0	0	1	0	0	0	0	0	3	3	3	3	2	2	2	2	2	1	0	0	0	0	0	1	bon
715	49	1	35	25	0	1	1	0	2	0	1	0	0	0	0	0	0	1	0	0	0	3	3	3	3	3	3	3	3	2	1	0	0	1	1	1	1	bon
716	57	1	69	36	0	0	1	0	0	0	0	0	0	0	1	0	0	0	0	0	0	3	3	3	1	3	3	3	2	3	2	0	1	0	0	1	0	bon
717	31	1	63	2	0	1	1	1	1	0	0	0	0	1	0	0	0	1	1	0	0	3	1	1	1	3	1	1	1	3	1	0	0	1	1	1	0	bon
718	46	1	72	20	0	1	1	1	1	1	1	0	0	0	1	0	0	0	0	0	0	3	3	3	1	2	2	2	1	2	2	0	0	1	1	1	1	bon
719	26	0	60	2	1	1	1	0	0	0	2	0	0	0	1	0	0	0	0	0	0	2	3	2	1	3	2	2	1	2	2	0	1	0	0	1	1	bon
720	30	1	29	7	1	1	1	2	0	1	0	0	0	1	0	1	0	0	1	0	0	3	3	2	1	3	3	2	1	2	1	0	0	1	1	1	1	bon
721	34	1	74	10	1	1	1	2	0	0	0	0	0	0	1	0	0	0	0	0	0	3	3	3	3	4	4	4	4	2	4	0	1	0	0	0	1	mauvais
722	46	1	10	24	0	1	1	1	1	0	2	0	0	2	0	0	1	1	1	0	0	3	4	3	3	2	2	3	3	3	2	0	0	1	1	1	0	bon
723	62	1	33	38	1	1	1	0	1	0	1	0	0	0	0	0	1	1	1	0	0	3	1	3	1	1	1	1	1	2	1	0	0	1	1	1	1	bon
724	47	1	15	24	2	1	1	2	2	0	2	0	0	1	0	1	0	0	0	0	0	2	1	1	1	2	2	2	2	3	1	0	0	1	0	1	1	bon
725	42	1	29	19	0	1	1	2	2	0	0	0	0	0	0	0	0	1	1	0	0	3	3	3	3	3	3	3	3	2	3	0	0	0	0	1	1	mauvais
726	59	1	29	36	1	1	1	2	1	0	2	0	0	0	0	0	1	1	1	0	0	2	4	3	2	3	3	3	3	1	3	1	0	1	1	1	1	mauvais
727	42	1	88	18	0	1	1	0	1	0	1	0	0	0	0	1	0	0	0	0	1	1	3	2	1	1	2	2	1	2	2	0	1	1	1	1	1	bon
728	31	1	2B	6	0	1	1	2	2	1	2	0	0	0	1	0	0	0	0	0	0	3	3	3	4	4	4	4	4	1	3	0	0	1	1	1	0	mauvais
729	40	1	89	16	2	1	1	1	1	0	1	0	0	0	0	1	0	0	0	0	0	3	1	1	1	3	3	3	1	1	3	0	0	1	1	1	0	mauvais
730	30	1	60	6	0	1	1	0	2	0	0	0	0	2	0	1	0	0	0	0	0	3	3	2	1	2	2	2	1	2	2	0	1	0	0	1	1	bon
731	52	1	29	31	2	1	1	2	2	0	2	0	2	2	0	1	0	0	0	0	0	3	3	3	3	3	3	3	3	2	3	0	0	0	0	1	1	mauvais
732	36	1	51	13	2	1	1	0	0	0	2	0	0	0	0	1	0	0	0	0	0	3	3	2	2	3	2	2	2	3	2	0	1	0	0	1	1	bon
733	46	1	63	15	2	1	1	0	0	0	0	0	0	0	0	0	0	1	0	0	0	3	3	3	3	2	2	2	2	2	2	0	0	0	0	1	1	bon
734	36	1	62	14	0	1	1	0	0	0	1	0	0	1	0	0	1	0	0	0	0	1	2	3	3	2	3	2	2	2	2	0	0	1	1	1	1	bon
735	25	1	69	2	0	1	1	0	2	0	1	0	0	0	0	0	1	1	1	0	0	3	3	2	3	3	3	3	3	1	2	0	1	1	1	1	1	bon
736	26	1	75	3	2	2	1	2	2	0	0	0	0	0	0	0	1	1	1	1	0	2	2	2	2	2	2	2	2	3	2	0	1	0	0	1	1	bon
737	53	1	87	30	0	0	1	0	2	0	1	0	0	0	0	1	0	0	0	0	0	2	2	1	1	2	2	2	2	3	1	0	0	1	1	1	1	bon
738	33	1	72	10	2	1	1	1	1	0	1	0	0	0	0	0	0	0	0	0	0	3	3	3	1	3	3	3	1	1	2	0	0	1	1	1	0	bon
739	28	1	60	6	1	1	1	2	2	0	0	0	0	0	0	0	1	1	1	0	0	3	3	3	3	3	2	3	2	2	2	0	1	0	0	1	1	bon
740	26	1	80	3	2	1	1	2	2	0	0	0	0	0	0	1	1	0	0	1	0	3	3	3	4	3	3	3	3	1	2	0	1	0	0	0	0	bon
741	49	1	59	27	0	1	0	1	1	1	0	0	0	1	0	0	1	1	1	0	0	3	2	2	3	3	3	2	3	1	3	0	0	1	1	0	1	mauvais
742	44	1	91	22	0	1	0	0	0	0	1	1	0	0	0	0	1	1	1	1	0	3	4	2	2	3	3	3	3	1	3	0	0	1	1	1	1	mauvais
743	39	1	37	17	0	1	1	0	0	0	1	1	0	1	0	0	1	1	0	0	0	3	4	3	3	3	4	3	3	1	3	0	0	1	1	1	0	mauvais
744	34	1	54	10	1	1	1	1	0	0	0	0	0	0	0	0	1	1	1	0	0	3	3	3	3	3	2	3	2	3	2	0	1	1	1	1	0	bon
745	54	1	62	30	0	1	1	2	2	0	0	1	0	0	1	0	0	0	0	0	0	1	3	3	2	2	2	3	2	1	3	0	0	1	1	1	1	mauvais
746	53	1	74	29	1	1	1	2	2	0	2	0	0	1	0	0	0	1	0	0	0	2	2	2	1	2	2	2	2	2	2	0	1	1	0	1	1	bon
747	34	1	62	10	1	1	1	1	1	0	0	0	0	0	0	0	0	0	0	1	0	3	3	1	1	2	2	2	2	3	2	0	0	1	1	1	0	bon
748	52	1	83	28	1	1	1	2	2	0	2	1	0	0	0	1	1	1	1	0	0	3	3	2	2	3	2	2	2	3	1	0	0	1	1	1	1	bon
749	54	1	33	31	2	1	1	1	1	0	0	0	0	0	0	0	0	0	1	0	0	3	3	2	3	3	3	3	3	3	2	0	0	1	1	1	1	bon
750	39	1	93	18	2	1	1	2	2	2	2	0	0	2	0	0	1	1	1	1	0	3	3	3	3	2	2	2	2	2	3	0	1	0	0	1	1	mauvais
751	43	1	87	20	1	1	1	1	2	2	2	0	0	0	0	0	1	1	0	1	0	1	1	1	1	1	1	1	1	3	1	0	0	1	1	1	0	bon
752	30	1	29	4	0	1	1	1	1	0	2	0	0	0	0	0	1	1	1	1	0	3	3	3	1	3	3	3	1	2	2	0	0	1	1	1	1	bon
753	49	1	39	27	0	1	1	0	0	0	0	0	0	0	0	0	0	0	0	0	1	2	3	3	1	1	2	2	2	1	1	0	0	0	0	1	1	bon
754	32	1	92	8	2	1	1	0	1	0	1	0	0	0	0	1	0	0	0	0	0	2	2	2	1	1	1	1	1	1	2	0	1	1	1	1	1	bon
755	50	1	35	27	0	1	1	1	1	0	1	1	0	0	0	0	0	0	1	0	0	3	3	3	3	3	3	3	3	1	3	0	0	1	1	1	0	mauvais
756	53	1	29	30	0	1	1	1	2	0	1	1	0	0	0	0	0	0	1	0	0	3	3	3	3	3	3	3	2	2	2	0	0	1	1	1	1	bon
757	37	1	92	13	2	1	1	0	0	0	1	0	0	0	0	1	0	0	0	0	0	3	3	3	3	3	3	3	2	1	3	0	1	1	1	1	0	mauvais
758	40	1	78	17	2	0	1	0	2	0	0	0	0	0	0	0	0	1	1	0	0	4	4	4	3	3	3	3	2	1	3	0	1	0	0	0	0	mauvais
759	34	1	59	10	2	1	1	0	2	0	2	0	0	2	0	1	0	0	0	0	0	3	2	1	1	2	2	2	2	3	1	0	0	0	0	1	1	bon
760	43	1	19	18	0	1	1	1	1	0	1	2	2	1	0	1	1	1	1	1	0	2	1	1	2	2	1	1	2	1	2	0	0	1	1	1	1	bon
761	58	1	29	35	0	1	1	0	0	0	0	0	0	0	0	0	0	0	0	1	0	1	3	1	1	2	2	2	2	2	2	0	0	0	0	0	1	bon
762	31	1	44	8	0	1	1	1	1	0	2	1	0	1	0	1	1	1	1	1	0	2	3	3	1	2	3	2	1	1	2	0	0	1	1	1	1	bon
763	56	1	95	31	1	1	1	1	1	1	1	1	0	0	0	0	1	1	0	0	0	3	3	3	3	3	3	3	3	1	3	0	1	1	1	1	0	mauvais
764	31	1	78	7	2	1	1	2	0	0	2	2	0	0	0	1	1	1	1	1	0	3	3	3	3	2	2	3	2	1	2	0	1	0	0	1	0	bon
765	44	1	97	21	2	1	1	2	1	0	0	0	0	0	0	1	0	0	0	0	0	3	3	3	1	1	3	3	3	2	2	0	0	1	1	1	1	bon
766	31	1	33	8	2	0	1	0	2	0	0	1	1	1	0	1	0	0	0	0	0	2	1	1	1	2	2	2	2	2	2	0	0	1	1	1	1	bon
767	59	1	66	38	0	1	1	2	2	0	0	0	0	0	0	0	1	1	1	1	0	3	3	3	3	3	3	3	3	3	3	0	1	0	0	1	0	mauvais
768	45	1	74	22	0	0	1	1	1	0	0	1	0	1	0	1	0	0	0	0	0	2	3	2	1	2	4	2	2	1	3	0	1	1	1	0	1	mauvais
769	39	1	73	15	2	1	1	0	1	0	1	0	0	1	0	0	1	1	1	0	0	1	3	2	2	1	1	2	1	3	2	0	0	1	1	1	1	bon
770	30	1	67	7	1	1	1	0	0	0	0	0	0	0	0	1	0	0	0	0	0	2	3	3	3	2	3	3	3	1	3	0	1	0	0	1	1	mauvais
771	53	0	41	25	0	2	1	2	0	0	0	0	0	0	0	0	0	0	0	0	1	3	3	3	3	3	3	3	3	1	2	0	0	0	0	1	0	bon
772	36	1	50	12	2	1	1	1	1	0	0	1	0	0	0	0	1	1	1	0	0	3	1	1	1	3	2	2	2	1	2	0	0	1	1	1	0	bon
773	52	1	27	25	0	1	1	2	1	1	2	2	2	2	1	0	0	0	0	0	0	3	1	1	1	3	1	1	1	2	1	0	0	1	1	1	1	bon
774	46	1	78	22	0	1	1	2	2	2	2	0	0	0	0	1	1	1	1	1	0	3	3	3	1	3	3	3	2	1	3	0	1	0	0	1	0	mauvais
775	55	1	68	28	1	1	1	2	2	0	0	0	0	0	0	1	0	0	0	0	0	3	4	3	2	3	3	3	2	2	2	0	1	0	0	1	1	bon
776	26	1	57	3	2	2	1	1	1	0	2	0	2	0	0	0	0	0	0	0	1	3	2	3	3	3	2	2	2	1	3	0	1	1	1	1	1	mauvais
777	32	1	13	9	0	1	1	1	1	0	0	1	0	2	0	1	0	0	0	0	0	1	3	1	1	1	3	2	2	1	3	0	0	1	1	1	0	mauvais
778	60	1	33	37	0	1	1	1	2	0	1	1	0	1	0	0	1	1	1	0	0	2	3	3	3	3	3	3	3	1	3	0	0	1	1	1	1	mauvais
779	48	1	72	27	0	1	1	0	0	0	2	0	0	0	0	1	0	0	0	0	0	2	3	3	1	3	3	3	2	3	2	0	0	0	0	1	1	bon
780	30	0	29	7	2	0	0	2	2	2	0	1	0	0	0	0	1	1	1	0	0	3	3	3	3	2	3	3	2	1	3	0	0	1	1	0	0	mauvais
781	25	1	29	2	1	1	1	2	2	0	2	1	0	0	0	0	1	0	1	0	0	3	3	3	1	1	2	2	1	2	2	0	0	1	1	1	1	bon
782	39	1	35	16	2	1	1	1	2	0	1	0	2	2	0	1	1	1	1	1	0	1	3	3	1	1	1	1	1	2	2	0	0	1	1	1	1	bon
783	44	1	45	21	0	1	1	2	2	2	0	1	0	0	0	1	0	0	0	0	0	3	3	3	3	2	2	2	2	2	2	0	0	1	1	1	1	bon
784	52	1	92	30	0	1	1	0	2	0	0	0	0	0	1	0	0	0	0	0	0	3	3	3	3	3	3	3	3	2	3	0	1	0	0	1	1	mauvais
785	41	1	6	19	0	1	1	0	2	0	2	0	0	2	0	1	0	0	0	0	0	1	1	1	1	1	2	1	1	2	1	0	0	0	0	1	1	bon
786	38	1	29	16	1	1	1	1	1	1	1	0	0	0	0	0	1	1	1	0	0	3	3	3	1	2	1	1	1	2	2	0	0	1	1	1	1	bon
787	52	1	43	29	0	1	1	0	0	0	1	0	0	0	0	1	0	1	0	0	0	3	3	2	3	3	3	3	3	1	3	0	0	1	1	1	1	mauvais
788	31	1	85	8	2	1	1	0	0	0	0	1	0	0	0	0	1	1	1	0	0	3	3	2	3	3	3	2	3	1	3	0	0	1	1	1	1	mauvais
789	38	1	78	15	0	1	1	1	1	0	0	0	0	0	0	0	0	1	1	0	0	3	4	3	3	3	3	3	2	2	3	0	1	1	1	1	1	mauvais
790	37	1	51	11	2	1	1	0	0	0	0	1	1	0	0	0	1	1	0	0	0	3	3	2	2	2	3	2	2	1	4	0	1	1	1	1	1	mauvais
791	55	1	78	33	2	1	1	0	0	2	0	0	0	0	0	0	0	1	1	0	1	3	3	3	3	3	3	3	2	2	2	0	1	0	0	1	1	bon
792	50	1	93	25	1	1	1	2	1	0	2	0	0	0	0	1	0	0	0	0	0	3	3	3	3	1	3	2	1	1	3	0	1	1	1	0	0	mauvais
793	70	1	95	45	2	2	2	0	0	2	0	0	0	0	0	0	0	1	1	0	0	3	4	3	3	3	3	4	3	3	2	0	1	0	0	1	0	bon
794	60	1	1	28	2	1	1	1	1	2	0	0	0	0	0	0	1	1	1	0	0	3	3	3	3	3	3	3	3	2	3	0	0	1	1	1	1	mauvais
795	51	1	14	26	2	1	1	1	1	0	1	0	1	0	0	1	1	1	1	0	0	2	2	1	2	2	2	2	2	2	2	0	0	1	1	1	1	bon
796	34	1	67	11	2	1	1	1	2	0	1	0	0	0	0	1	0	0	0	1	0	3	3	3	1	2	3	3	1	1	2	0	1	1	1	1	0	bon
797	44	1	73	22	1	1	1	0	1	0	1	0	0	0	0	1	1	1	1	0	0	3	3	3	3	3	3	3	3	1	3	0	0	1	1	1	0	mauvais
798	55	1	38	28	1	0	0	0	1	0	1	0	0	1	0	1	0	0	0	0	0	3	3	2	2	3	3	2	2	1	2	0	0	1	1	0	1	bon
799	55	0	93	32	1	2	1	1	1	2	1	1	1	0	0	0	1	1	1	1	1	1	2	3	2	2	1	1	1	3	1	0	1	1	1	1	1	bon
800	35	1	13	12	2	1	1	0	1	0	1	0	0	0	0	1	0	0	0	0	0	3	2	3	1	2	1	1	1	2	2	0	0	1	1	1	1	bon
801	34	1	42	12	1	1	1	1	1	0	0	0	0	0	0	0	0	0	1	0	0	3	3	3	4	4	4	4	4	2	3	0	1	1	1	1	1	mauvais
802	53	1	77	29	0	1	1	0	2	0	1	1	0	0	0	1	0	0	0	0	0	3	4	4	4	4	4	4	4	2	3	0	0	1	1	1	1	mauvais
803	53	1	28	27	0	1	1	0	0	0	0	0	0	2	1	0	0	0	0	0	0	1	1	1	1	2	1	1	1	2	2	0	0	0	0	1	1	bon
804	42	1	38	19	0	1	1	0	0	0	1	0	0	0	0	0	0	0	0	0	1	3	3	3	2	2	3	3	2	3	2	0	0	1	1	1	1	bon
805	58	1	29	38	0	1	1	1	1	0	0	0	0	0	0	0	0	1	1	1	0	2	3	3	3	3	3	3	3	2	3	0	0	1	1	1	1	mauvais
806	38	0	97	16	2	2	1	1	1	0	0	0	0	0	0	0	1	0	1	0	0	3	2	2	4	3	2	2	4	1	3	0	0	1	1	1	1	mauvais
807	57	1	93	34	0	1	0	2	2	1	2	0	0	0	0	0	1	0	0	0	0	3	3	3	4	2	2	2	1	2	1	0	1	1	1	1	1	bon
808	25	1	60	2	1	1	1	0	0	0	0	1	0	0	0	0	1	1	1	0	0	3	4	2	3	3	3	3	3	2	2	0	1	1	1	1	1	bon
809	44	1	30	22	0	1	1	2	1	0	0	0	0	0	0	1	0	0	0	0	0	3	3	2	2	3	3	3	2	3	2	0	0	1	1	1	1	bon
810	60	1	64	38	1	1	1	1	2	0	0	0	0	0	0	1	0	0	0	0	0	2	2	1	3	2	2	2	2	3	3	0	0	1	1	1	1	mauvais
811	44	1	57	19	1	1	1	2	2	0	1	0	0	2	0	0	1	1	1	1	0	2	2	2	1	3	3	2	2	3	2	0	1	1	1	1	1	bon
812	46	1	88	25	0	1	1	1	1	0	0	0	0	0	0	1	0	0	0	0	0	3	3	3	3	3	3	3	3	2	3	0	1	1	1	1	1	mauvais
813	58	1	43	35	1	1	1	1	1	0	0	0	0	0	0	0	1	1	1	0	0	2	3	3	3	2	3	3	3	3	2	0	0	1	1	1	1	bon
814	29	1	37	6	1	1	1	0	0	0	0	1	0	1	0	1	1	1	1	0	0	3	4	2	2	2	3	2	2	1	2	0	0	1	1	1	1	bon
815	43	1	26	21	0	1	1	0	0	0	1	0	0	0	0	1	1	0	0	0	0	2	4	4	4	2	3	4	4	1	4	0	1	1	1	1	1	mauvais
816	49	1	84	27	1	2	0	0	0	0	1	0	2	0	0	1	0	0	0	0	0	3	3	3	1	1	1	1	1	2	2	0	0	1	1	1	1	bon
817	58	1	71	37	1	2	1	1	1	2	2	0	2	0	0	0	0	0	0	0	0	3	3	3	1	2	3	3	2	2	2	0	1	1	1	1	1	bon
818	50	1	69	28	0	1	1	0	1	0	0	0	0	0	0	1	0	0	0	0	0	1	1	1	1	1	1	1	1	3	1	0	1	1	1	1	0	bon
819	49	1	17	26	2	1	1	1	0	0	2	0	0	0	0	1	0	0	0	0	0	3	3	3	1	3	2	2	1	1	2	0	0	1	1	1	0	bon
820	33	1	80	10	0	2	1	0	0	0	0	0	0	0	0	0	1	1	0	0	0	2	4	3	4	2	3	3	3	1	3	0	1	0	0	1	1	mauvais
821	32	1	30	0	0	2	1	0	0	0	1	1	0	0	0	1	0	0	0	0	0	3	3	3	1	2	3	2	2	1	3	0	0	1	1	1	0	mauvais
822	33	1	93	9	2	1	1	1	1	0	2	0	0	0	0	1	0	0	0	0	0	2	2	3	1	2	2	3	1	2	2	0	1	1	1	1	1	bon
823	48	1	78	25	1	2	1	1	1	0	0	0	0	0	1	0	0	0	0	0	0	3	3	1	1	3	3	3	2	2	3	0	1	1	1	1	1	mauvais
824	46	1	97	24	2	2	1	1	0	0	2	1	0	2	0	1	0	0	0	0	0	1	3	2	3	1	2	2	3	1	3	0	0	1	1	1	1	mauvais
825	37	1	93	15	2	1	1	0	0	0	0	0	0	1	0	1	0	0	0	0	1	4	3	3	3	3	2	2	3	1	2	0	1	1	0	1	0	bon
826	58	1	54	30	0	1	2	0	2	0	2	0	0	0	0	1	0	0	0	0	0	2	2	2	1	2	2	2	1	3	1	0	1	0	0	1	1	bon
827	26	1	59	1	1	1	1	1	1	1	1	1	0	1	0	0	1	0	0	0	0	2	3	3	1	3	3	3	2	1	3	0	0	1	1	1	1	mauvais
828	53	1	63	31	0	1	1	0	1	0	1	1	0	0	0	1	0	0	0	0	0	3	2	1	3	3	2	3	2	3	2	0	0	1	1	1	1	bon
829	32	0	13	8	1	1	1	2	1	0	0	0	0	0	0	1	1	1	1	1	0	3	4	3	1	3	3	3	3	1	3	0	0	1	1	0	0	mauvais
830	32	1	28	8	2	1	1	1	1	0	0	0	0	0	0	1	0	0	0	0	0	3	3	2	1	3	3	2	1	2	1	0	0	1	1	1	1	bon
831	52	1	88	30	2	1	1	0	0	0	0	0	0	0	0	1	0	0	1	0	0	2	3	2	2	3	3	3	3	2	3	0	1	0	0	1	1	mauvais
832	33	1	59	5	0	1	1	2	2	1	1	0	0	0	0	1	0	0	0	0	0	2	2	2	1	3	2	2	2	1	3	0	0	1	1	1	1	mauvais
833	38	1	31	15	1	1	1	1	1	2	2	0	1	2	0	1	0	0	0	0	0	3	3	3	3	3	3	3	3	2	3	0	0	1	1	1	1	mauvais
834	31	1	2A	7	0	1	1	0	1	0	2	0	0	0	0	1	0	0	0	0	0	3	3	3	3	3	2	3	3	1	3	0	1	1	1	1	0	mauvais
835	45	1	13	19	0	1	1	1	1	0	2	1	0	0	0	0	1	1	1	1	0	3	3	2	2	3	2	2	2	3	2	0	0	1	1	1	1	bon
836	58	1	82	31	1	1	1	1	1	2	0	0	0	2	0	1	0	0	0	0	0	3	2	4	2	2	3	3	2	1	2	0	0	1	1	1	1	bon
837	34	1	63	10	0	1	1	1	1	0	0	1	0	0	0	1	0	1	0	0	0	2	4	2	3	2	3	2	3	1	2	0	0	1	1	1	1	bon
838	41	1	30	18	0	0	1	0	2	0	2	0	0	0	0	0	1	1	1	1	0	3	3	3	1	3	3	3	1	2	1	0	0	0	0	1	1	bon
839	57	1	19	36	1	1	1	2	0	0	0	0	0	0	0	0	0	0	1	0	0	3	3	3	3	3	3	3	2	2	3	0	0	0	0	1	1	mauvais
840	30	1	63	7	2	1	1	1	2	0	2	0	0	0	0	0	1	1	1	0	0	3	2	3	1	3	3	2	2	2	2	0	0	1	1	1	1	bon
841	32	0	31	4	0	0	0	1	1	0	1	1	2	1	0	0	1	1	1	1	1	3	3	3	3	2	3	2	2	1	3	0	0	1	1	0	0	mauvais
842	37	1	51	15	1	1	1	2	2	2	2	0	2	2	0	0	0	0	0	1	0	2	2	2	2	2	2	2	2	3	1	0	1	0	0	1	1	bon
843	63	1	14	42	1	1	1	2	2	0	0	0	0	0	0	1	0	0	0	0	0	2	3	2	2	2	2	3	2	2	1	0	0	0	0	1	1	bon
844	30	1	34	6	0	1	1	0	0	0	0	0	0	0	0	0	1	0	1	0	0	3	2	3	3	3	3	3	2	2	3	0	0	0	0	1	1	mauvais
845	30	1	8	7	1	2	1	0	1	0	1	0	1	1	0	0	0	0	1	0	0	3	3	2	1	3	3	2	1	2	3	0	0	1	1	1	1	mauvais
846	48	1	28	25	0	1	1	1	1	0	0	0	0	0	0	1	0	1	0	0	0	1	2	2	1	1	2	2	2	1	1	0	0	1	1	1	1	bon
847	34	1	61	11	2	1	1	2	2	0	2	0	0	1	1	0	0	0	0	0	0	3	3	3	3	3	3	3	3	1	2	0	0	1	0	1	0	bon
848	32	1	25	7	2	1	1	2	0	0	0	0	0	0	0	1	0	0	0	0	0	3	3	3	1	2	3	3	3	1	2	0	1	0	0	1	0	bon
849	49	1	51	28	2	1	1	0	0	0	0	0	0	0	0	0	0	1	1	1	0	2	3	3	3	3	4	3	3	1	3	0	1	0	0	1	1	mauvais
850	52	1	66	37	0	1	0	1	1	1	1	1	1	1	0	1	0	0	0	0	0	1	3	3	1	1	1	1	1	3	1	0	1	1	1	1	0	bon
851	38	1	92	11	0	1	1	1	1	1	1	1	0	0	0	0	1	1	1	1	1	1	3	3	1	1	2	3	1	1	3	0	1	1	1	1	0	mauvais
852	48	1	82	23	1	1	1	0	2	2	0	0	0	0	1	0	0	0	0	0	0	3	3	4	3	2	1	2	1	1	2	0	0	0	0	1	0	bon
853	36	1	51	11	2	2	1	2	0	0	2	0	2	0	0	0	0	0	1	1	0	4	4	4	4	3	3	4	4	1	4	0	1	0	0	1	0	mauvais
854	30	1	29	6	1	1	1	1	1	0	1	0	0	0	0	0	1	1	1	1	0	3	3	2	3	3	3	3	3	1	3	0	0	1	1	1	1	mauvais
855	42	1	76	17	2	1	1	2	1	2	2	1	0	1	0	1	0	0	0	0	0	2	2	2	1	2	2	2	1	1	3	0	0	1	1	1	1	mauvais
856	46	1	44	24	0	1	1	0	2	0	1	1	0	0	0	0	1	1	1	0	0	4	4	3	3	3	3	3	3	1	3	0	0	1	1	1	0	mauvais
857	41	1	13	18	1	1	1	1	0	0	0	1	1	1	0	0	0	1	1	0	0	2	2	1	1	1	2	2	1	3	1	0	0	1	1	1	1	bon
858	38	1	60	17	0	1	1	2	2	0	2	0	0	0	0	1	0	0	0	0	0	3	3	3	4	3	2	2	3	2	2	0	1	0	0	1	1	bon
859	32	1	51	8	1	1	1	0	0	0	0	0	0	0	0	0	1	0	0	0	0	3	3	1	1	3	3	1	1	1	3	0	1	0	0	1	0	mauvais
860	47	1	29	25	0	1	1	1	1	0	2	1	1	1	0	1	0	0	0	0	0	2	4	2	1	2	2	1	1	1	3	0	0	1	1	1	1	mauvais
861	26	1	59	4	0	1	1	1	1	0	1	0	0	0	0	1	0	0	0	0	0	2	2	1	1	2	1	1	1	2	3	0	0	1	1	1	1	mauvais
862	33	1	64	3	0	1	1	1	2	1	2	0	0	0	0	0	0	0	1	1	0	3	3	3	4	2	3	2	3	2	2	0	0	1	1	1	1	bon
863	57	1	70	35	0	1	1	2	2	1	1	0	0	0	0	0	0	0	1	1	0	3	3	1	3	3	3	1	2	1	3	0	0	1	1	1	0	mauvais
864	51	1	49	17	0	1	1	0	0	0	0	0	0	0	0	0	1	1	1	0	0	3	3	3	3	3	3	3	2	3	2	0	0	0	0	1	0	bon
865	43	1	71	19	2	1	1	0	2	0	1	0	2	0	1	0	0	0	0	0	0	2	3	3	1	1	3	3	1	2	2	0	1	1	1	1	1	bon
866	34	1	93	10	2	1	1	0	0	0	0	0	0	0	0	0	1	1	1	1	0	2	3	3	3	2	2	3	3	1	2	0	1	0	0	1	1	bon
867	59	1	74	39	2	1	1	0	0	0	0	0	0	0	0	0	1	1	1	0	0	2	2	2	2	3	2	2	3	3	1	0	1	0	0	1	1	bon
868	56	1	31	31	0	1	1	2	2	0	0	0	0	0	0	1	0	0	0	0	0	3	3	2	3	3	3	2	2	3	2	0	0	0	0	1	1	bon
869	22	1	13	0	0	2	1	0	0	1	1	1	1	2	0	1	0	0	0	0	0	3	3	3	3	3	2	3	3	1	3	0	0	1	1	1	0	mauvais
870	53	1	57	30	0	1	1	2	1	1	1	0	1	1	0	0	0	0	0	1	0	3	3	3	3	2	2	3	3	1	2	0	1	1	1	1	0	bon
871	27	1	82	4	2	1	1	2	2	0	2	0	0	0	0	0	1	0	1	0	0	3	3	3	1	2	3	3	2	1	3	0	0	0	0	1	0	mauvais
872	55	1	93	28	0	0	1	1	1	2	1	0	0	1	0	1	0	0	0	0	0	1	1	1	1	2	1	1	1	1	1	0	1	1	1	1	0	bon
873	46	1	82	23	2	1	1	0	0	2	2	0	0	0	0	0	1	1	0	0	0	3	3	3	3	2	2	3	2	2	2	0	0	0	0	1	1	bon
874	35	1	60	11	0	1	1	2	0	0	2	0	1	0	0	0	0	1	1	1	0	3	4	3	4	3	3	3	3	1	3	0	1	1	1	1	0	mauvais
875	48	1	30	27	2	1	1	0	0	0	0	0	0	0	0	0	1	1	0	1	1	3	3	2	1	3	1	1	1	3	1	0	0	0	0	1	1	bon
876	58	1	30	37	2	1	1	0	1	1	1	1	0	0	0	1	0	0	0	0	0	3	3	3	1	3	3	3	1	3	2	0	0	1	1	1	0	bon
877	53	1	64	30	2	1	1	1	1	0	1	1	1	0	0	0	1	1	0	0	1	2	3	3	4	3	3	4	4	3	4	0	0	1	1	1	1	mauvais
878	51	1	66	27	0	1	1	0	0	0	0	0	0	0	0	0	0	0	0	0	1	3	3	4	4	1	2	2	3	1	3	0	1	0	0	1	0	mauvais
879	34	1	57	9	1	1	1	0	2	0	2	0	0	0	0	1	0	0	0	0	0	1	1	1	1	2	2	1	1	2	1	0	1	0	0	1	1	bon
880	40	1	56	15	2	1	1	1	2	0	2	1	0	2	0	1	0	0	0	0	0	2	2	3	1	2	2	3	1	2	2	0	1	1	1	1	1	bon
881	41	1	82	19	1	1	1	1	1	2	0	0	0	0	0	1	0	0	0	0	0	3	3	3	1	3	3	3	1	2	3	0	0	1	1	1	1	mauvais
882	61	1	82	37	2	2	1	0	2	2	1	2	0	0	0	0	1	1	1	0	0	2	3	3	1	2	2	2	2	3	2	0	0	1	1	1	1	bon
883	48	1	38	25	1	1	1	2	1	0	1	0	0	2	0	1	0	0	0	0	0	3	2	2	2	3	2	2	1	3	1	0	0	1	1	1	1	bon
884	60	1	60	39	2	1	1	1	0	0	1	0	0	1	0	0	1	1	1	1	0	3	1	2	1	3	2	2	2	2	3	0	1	1	1	1	1	mauvais
885	35	1	63	12	2	1	1	1	2	0	0	0	0	0	0	1	0	0	0	0	0	2	2	3	1	1	2	2	1	2	2	0	0	1	1	0	1	bon
886	53	1	74	30	1	1	1	1	0	0	0	0	0	0	0	0	1	0	0	0	0	2	3	3	2	2	3	3	2	1	2	0	1	1	1	1	1	bon
887	36	1	44	10	2	0	0	1	0	0	0	0	0	0	0	1	0	0	0	0	0	1	1	1	1	4	4	4	1	2	4	0	0	1	1	0	1	mauvais
888	47	1	77	22	1	1	1	0	0	0	0	0	0	0	1	0	0	0	0	0	0	3	3	2	3	3	3	3	2	2	2	0	0	0	0	1	1	bon
889	42	1	31	19	1	2	2	0	2	0	2	0	0	0	0	1	0	0	0	0	0	3	3	3	3	3	3	3	3	3	2	0	0	0	0	1	0	bon
890	35	1	35	12	2	1	1	2	1	0	0	0	0	0	0	0	1	1	1	0	0	2	3	3	4	2	3	3	4	2	2	0	0	1	1	1	1	bon
891	31	1	33	8	2	1	1	2	1	0	0	1	0	0	0	1	0	0	0	0	0	1	3	3	1	2	3	3	1	2	2	0	0	1	1	0	1	bon
892	49	1	93	25	2	1	1	1	1	2	1	0	2	0	0	0	1	1	1	1	0	3	3	2	1	3	3	2	1	1	2	0	1	1	1	1	1	bon
893	46	1	66	18	2	1	1	1	1	2	1	1	1	1	0	1	1	1	1	1	0	2	2	3	2	2	2	2	2	3	1	0	1	1	1	1	1	bon
894	39	1	17	10	0	1	1	0	0	0	2	0	2	0	0	1	0	0	0	0	0	3	3	3	3	2	3	3	3	2	2	0	0	0	0	1	1	bon
895	35	1	30	10	2	1	1	0	0	0	0	1	0	1	0	1	0	0	0	0	0	2	3	3	3	1	1	3	1	2	2	0	0	1	1	1	1	bon
896	41	1	27	16	2	1	1	2	2	0	1	0	0	2	0	0	0	1	1	0	0	3	3	2	1	1	2	2	1	2	2	0	0	1	1	1	1	bon
897	37	1	91	13	2	2	1	1	0	0	0	1	0	0	0	1	0	0	0	0	0	3	2	3	3	3	3	2	2	1	3	0	0	1	1	1	1	mauvais
898	38	1	77	13	2	1	1	1	1	0	2	0	1	2	0	1	1	1	1	0	0	1	4	1	1	2	1	2	2	1	2	0	0	1	1	1	0	bon
899	46	1	93	19	0	0	0	1	1	1	1	0	0	0	0	0	1	1	0	1	0	3	3	3	3	2	2	3	3	3	2	0	1	1	1	0	0	bon
900	32	0	33	7	1	1	1	0	2	1	2	1	1	0	0	1	0	0	0	0	0	2	2	3	3	2	2	3	3	2	2	0	0	1	1	1	1	bon
901	33	1	85	10	2	1	1	2	2	2	0	1	0	0	0	0	0	1	1	1	0	3	3	3	2	4	4	3	2	1	3	0	0	1	1	1	1	mauvais
902	41	1	67	15	1	1	1	1	1	0	1	0	1	1	0	0	1	1	1	1	0	2	2	2	4	2	3	3	3	3	1	0	1	1	1	1	1	bon
903	46	1	95	25	2	2	1	1	0	2	1	0	0	1	0	0	1	0	0	0	0	2	3	3	3	2	3	3	3	1	3	0	1	1	1	1	1	mauvais
904	53	1	82	29	2	1	1	0	2	0	0	0	0	2	0	1	0	0	0	0	0	3	3	3	3	3	3	3	3	2	3	0	0	0	0	1	1	mauvais
905	35	1	81	13	0	1	1	0	0	0	0	0	1	0	0	0	1	0	0	0	0	2	3	3	2	3	3	2	3	2	2	0	0	1	1	1	1	bon
906	41	1	76	19	0	1	1	0	0	0	2	0	0	0	0	1	0	0	0	0	0	3	3	3	1	3	3	2	2	2	2	0	0	0	0	1	1	bon
907	34	1	59	10	0	1	1	1	1	0	1	1	1	1	0	0	0	1	0	0	0	2	3	2	3	2	3	2	2	2	3	0	0	1	1	1	1	mauvais
908	30	1	21	7	1	1	1	2	0	0	0	0	0	0	0	1	0	0	0	0	0	2	2	2	1	1	1	1	1	3	1	0	1	0	0	1	1	bon
909	34	1	63	10	2	1	1	1	1	0	0	0	0	0	0	0	1	1	1	0	0	3	2	2	3	3	3	3	3	2	3	0	0	1	1	0	1	mauvais
910	46	1	52	24	2	1	1	0	1	0	1	1	1	1	0	0	1	1	1	0	0	3	2	2	1	2	1	1	1	1	2	0	1	1	1	1	1	bon
911	43	1	51	21	2	1	1	0	0	0	0	0	0	1	0	0	0	1	1	0	0	1	1	1	1	1	1	1	1	2	2	0	1	1	0	1	1	bon
912	44	1	13	20	1	1	1	0	2	0	0	0	0	0	0	0	1	1	0	0	1	3	3	3	4	2	3	3	3	1	3	0	0	0	0	1	0	mauvais
913	54	1	18	31	0	2	1	0	0	0	0	0	0	0	0	0	1	1	0	0	0	3	3	3	1	3	3	1	1	2	2	0	0	0	0	1	1	bon
914	29	1	59	5	2	1	1	1	0	0	2	0	0	0	0	0	1	1	0	0	0	3	3	3	3	3	3	3	3	1	3	0	0	1	1	1	0	mauvais
915	54	1	34	33	0	0	0	1	1	0	0	1	0	0	0	1	0	0	0	0	0	3	3	2	3	3	3	3	2	1	3	0	0	1	1	0	1	mauvais
916	43	1	78	20	1	0	1	0	1	0	0	0	0	0	0	0	1	1	1	0	1	2	3	2	2	2	3	2	2	1	3	0	1	1	1	1	1	mauvais
917	37	1	77	14	2	1	1	0	2	0	2	1	0	1	0	0	0	0	0	0	1	2	3	3	3	3	3	3	3	1	3	0	0	1	1	1	1	mauvais
918	37	1	51	15	0	1	1	1	1	1	1	0	1	0	0	0	0	1	0	0	0	1	3	1	2	1	3	1	1	2	2	0	1	1	1	1	1	bon
919	54	1	10	30	0	1	1	2	0	0	0	0	0	0	0	1	0	0	0	0	0	3	1	1	1	2	1	1	1	2	2	0	0	0	0	1	1	bon
920	56	1	91	34	1	1	1	2	2	2	2	0	0	0	0	0	1	1	1	0	0	3	3	3	1	2	3	3	2	2	2	0	0	0	0	1	1	bon
921	46	1	22	23	1	1	1	2	2	0	2	0	0	0	0	0	0	1	0	0	0	3	3	2	2	3	3	3	3	1	3	0	0	0	0	1	1	mauvais
922	52	1	49	27	2	1	1	0	1	0	1	0	0	1	0	1	1	1	1	1	0	2	4	2	2	2	4	2	2	3	3	0	0	1	1	1	1	mauvais
923	25	1	80	0	2	1	1	2	2	0	0	1	0	1	0	1	0	1	0	1	0	3	4	2	4	3	3	2	4	1	3	0	1	1	1	1	1	mauvais
924	43	1	78	20	2	1	1	1	1	1	1	0	0	2	0	1	0	0	0	0	0	3	3	2	1	2	2	2	1	1	3	0	1	1	1	1	1	mauvais
925	33	1	95	9	1	2	1	0	2	1	0	1	0	0	0	1	0	1	0	0	0	3	3	3	2	3	3	3	2	1	2	0	1	1	1	1	1	bon
926	31	1	40	9	1	1	1	2	2	0	0	0	1	1	0	0	1	1	1	1	0	3	2	2	1	2	2	2	1	2	2	0	0	1	1	1	1	bon
927	49	1	13	24	0	1	1	2	2	1	1	0	1	0	0	1	1	1	1	1	0	3	3	3	3	2	2	1	1	3	2	0	0	1	1	1	0	bon
928	31	1	93	8	2	1	1	2	1	0	0	1	0	1	0	1	0	0	0	0	0	3	3	2	3	3	2	2	3	1	3	0	1	1	1	1	1	mauvais
929	46	1	82	23	0	1	1	0	2	0	0	0	0	0	0	0	1	1	0	0	0	3	3	3	3	3	3	3	3	2	3	0	0	0	0	1	1	mauvais
930	49	1	90	26	2	1	1	0	0	0	0	0	0	0	0	0	1	1	1	1	1	3	2	3	3	3	3	3	2	3	2	0	1	0	0	1	1	bon
931	40	1	37	17	2	1	1	1	0	0	1	1	1	0	0	1	0	0	0	0	0	2	3	4	3	2	4	4	3	1	3	0	0	1	1	1	1	mauvais
932	41	1	91	15	1	1	1	0	0	0	0	0	0	0	0	0	0	1	0	0	0	3	3	3	3	3	3	3	3	2	3	0	0	0	0	1	1	mauvais
933	42	1	82	20	0	2	1	2	2	0	2	0	0	1	0	1	1	0	0	0	0	3	3	2	3	3	3	2	3	2	2	0	0	1	0	1	1	bon
934	28	1	93	5	1	1	1	2	1	2	0	0	0	0	0	0	1	0	0	1	0	3	2	3	3	3	3	3	3	1	3	0	1	1	1	1	1	mauvais
935	31	1	49	8	2	1	1	0	0	0	0	0	0	0	0	0	1	1	1	0	0	4	3	3	3	3	3	3	3	1	3	0	0	0	0	1	0	mauvais
936	52	1	51	29	2	1	1	1	1	0	1	0	0	0	0	0	1	1	1	1	0	2	2	1	2	2	2	1	2	3	1	0	1	1	1	1	1	bon
937	28	1	29	4	0	1	1	1	1	0	1	0	2	0	0	1	0	0	0	0	0	2	3	1	1	2	3	2	1	2	2	0	0	1	1	1	1	bon
938	35	1	95	13	2	1	1	0	2	0	0	0	0	0	0	0	0	1	0	0	0	2	3	3	3	2	2	2	2	1	3	0	1	0	0	1	1	mauvais
939	24	1	69	2	1	1	1	1	0	0	2	0	0	1	0	1	0	0	0	0	0	3	3	2	3	3	3	2	4	1	2	0	1	1	1	1	1	bon
940	43	1	89	9	0	2	1	1	1	0	1	0	0	0	0	0	0	1	1	0	0	2	2	2	3	3	3	3	3	2	3	0	0	1	1	1	1	mauvais
941	24	1	89	1	2	1	1	0	1	2	2	0	0	0	0	0	1	1	1	0	0	1	3	3	3	1	3	3	2	2	2	0	0	1	1	1	1	bon
942	59	1	95	30	1	0	1	2	2	0	2	0	0	2	0	1	0	0	0	0	0	3	2	3	2	3	2	3	2	1	2	0	1	0	0	1	1	bon
943	46	1	35	24	1	1	1	0	2	0	1	0	0	0	0	0	1	1	1	0	0	3	3	2	3	2	2	3	2	2	2	0	0	1	1	1	1	bon
944	32	1	89	9	0	1	1	0	0	2	0	0	0	0	0	1	0	0	0	0	0	3	3	3	3	3	3	3	3	2	3	0	0	0	0	1	1	mauvais
945	58	1	89	36	1	1	1	2	2	2	2	2	2	2	0	1	0	1	1	0	0	3	3	3	3	3	2	3	1	2	3	0	0	0	0	1	1	mauvais
946	33	1	54	11	1	1	1	0	0	0	0	0	0	0	0	0	1	1	1	0	0	3	4	3	4	3	4	3	4	2	3	0	1	0	0	1	1	mauvais
947	33	1	73	12	0	1	1	0	1	0	0	0	0	0	0	0	0	1	1	0	0	3	4	3	3	3	4	4	2	1	3	0	0	1	1	1	0	mauvais
948	41	1	67	16	1	1	1	0	1	0	0	1	0	0	0	1	0	0	0	0	0	3	2	3	2	2	2	2	2	3	2	1	1	1	1	1	1	bon
949	64	1	95	40	1	1	1	2	2	2	2	0	0	0	0	1	1	1	0	0	0	3	3	3	1	3	3	3	2	2	3	0	1	0	0	1	1	mauvais
950	59	1	74	39	1	1	1	2	2	2	2	0	0	0	0	0	1	1	1	0	0	3	4	3	3	3	4	3	3	2	3	0	1	0	0	1	1	mauvais
951	51	1	54	30	0	1	1	0	0	0	0	0	0	0	0	1	0	0	0	0	0	3	3	3	3	2	3	3	3	2	2	0	1	0	0	1	1	bon
952	45	1	35	21	0	1	1	0	2	0	1	0	0	0	0	1	0	0	0	0	0	3	2	3	3	3	3	3	3	1	3	0	0	1	1	1	1	mauvais
953	35	1	82	12	2	1	1	0	0	0	2	1	0	1	0	0	0	0	0	0	1	3	3	3	1	2	2	2	2	1	2	0	0	1	1	1	0	bon
954	37	1	49	13	0	1	1	0	1	0	1	0	0	0	0	0	1	1	0	0	1	2	3	3	3	2	3	3	2	2	2	0	0	1	1	1	1	bon
955	58	1	29	37	1	1	1	0	0	0	0	0	0	0	1	0	0	0	0	0	0	3	3	3	3	3	3	3	3	1	4	0	0	0	0	1	0	mauvais
956	33	1	89	8	0	1	0	0	0	0	0	0	0	0	0	0	1	0	0	1	0	3	4	3	3	3	3	3	3	1	3	0	0	0	0	1	0	mauvais
957	34	1	93	11	2	0	1	1	2	0	1	0	0	0	0	0	0	0	0	0	1	3	3	3	3	2	2	2	1	1	2	0	1	1	1	1	0	bon
958	39	0	83	17	2	0	0	0	0	0	0	0	0	0	0	1	0	0	0	0	0	3	3	3	3	3	3	4	2	2	3	0	0	0	0	0	1	mauvais
959	54	1	32	29	0	1	1	2	2	0	2	1	1	2	0	1	1	1	0	0	0	2	2	1	2	2	3	2	2	1	3	0	0	1	1	1	1	mauvais
960	28	1	13	5	0	1	1	0	0	0	0	0	0	0	0	0	1	1	1	1	0	3	3	1	1	3	3	2	1	3	2	0	0	0	0	1	0	bon
961	58	1	62	37	0	1	0	0	1	0	2	0	0	2	0	1	0	0	0	0	0	3	3	1	1	1	1	2	1	2	2	0	0	1	1	1	1	bon
962	60	1	78	39	0	1	0	2	2	1	2	1	0	1	0	0	1	1	1	0	0	2	2	4	4	2	2	4	4	1	2	0	1	1	1	1	1	bon
963	29	1	67	5	1	1	1	2	1	0	2	0	0	0	0	1	0	0	0	0	0	3	3	3	3	4	3	3	3	1	3	0	1	1	1	1	0	mauvais
964	27	1	89	3	0	1	1	1	0	0	0	0	1	1	1	0	0	0	0	0	0	2	3	3	3	3	3	3	3	1	3	0	0	1	1	1	1	mauvais
965	49	1	11	23	0	1	1	1	1	0	1	1	1	1	0	1	0	0	0	0	0	4	4	2	3	3	2	2	3	3	2	0	1	1	1	1	1	bon
966	42	1	59	18	1	1	1	0	0	0	2	0	0	0	0	0	1	1	1	0	0	2	3	3	1	2	3	3	2	2	2	0	0	0	0	1	1	bon
967	52	1	74	28	1	1	1	1	1	1	1	0	0	0	0	1	1	0	1	0	1	3	2	3	3	3	3	3	3	3	2	0	1	1	1	1	1	bon
968	56	1	90	35	1	1	1	0	0	0	0	0	0	0	0	1	0	0	0	0	0	3	3	2	3	2	3	3	3	2	2	0	1	0	0	1	1	bon
969	58	1	9	30	1	1	1	0	0	0	0	0	1	1	0	1	0	0	0	0	0	2	3	2	3	1	2	2	1	1	1	0	0	1	1	1	1	bon
970	47	1	66	25	2	0	1	2	2	1	1	0	0	0	0	1	0	0	0	0	0	3	3	3	3	2	3	3	3	2	2	0	1	1	1	0	1	bon
971	35	1	93	10	0	1	1	0	2	0	0	0	0	1	0	0	0	0	0	0	1	3	3	1	1	1	2	1	2	1	2	0	1	1	0	1	0	bon
972	30	1	44	7	2	1	1	0	1	0	2	0	0	0	0	0	1	0	1	0	1	3	4	3	3	2	2	3	3	1	2	1	0	1	1	1	0	bon
973	45	1	30	20	1	1	1	1	1	0	0	0	0	0	0	0	1	1	1	0	0	3	3	3	3	3	3	3	2	2	2	0	0	1	1	1	1	bon
974	30	1	67	6	1	1	1	1	1	0	0	0	0	0	0	1	1	1	1	1	0	2	3	2	1	2	3	2	1	1	3	0	1	1	1	1	1	mauvais
975	42	1	49	15	2	1	1	0	1	0	1	0	0	0	0	0	1	0	1	1	1	1	2	2	1	1	1	1	1	2	3	0	0	1	1	1	1	mauvais
976	56	1	28	35	2	1	1	2	2	0	1	2	0	0	0	0	1	1	1	1	0	3	4	3	3	3	3	3	3	1	3	0	0	1	1	1	0	mauvais
977	45	1	57	21	1	1	1	0	0	0	0	0	0	0	1	0	0	0	0	0	0	3	3	2	2	3	2	2	2	1	3	0	1	0	0	1	1	mauvais
978	41	1	91	14	2	1	1	0	0	2	2	0	2	0	0	0	1	1	1	1	0	3	3	3	3	3	3	3	3	1	3	0	0	0	0	1	0	mauvais
979	46	1	59	22	2	1	1	1	1	0	0	0	0	0	0	1	0	0	0	0	0	2	3	2	1	3	3	3	1	2	3	0	0	1	1	1	1	mauvais
980	44	1	67	17	0	1	1	0	0	0	0	1	1	1	0	1	0	0	0	0	0	4	4	4	4	3	3	2	3	1	3	0	1	1	1	1	0	mauvais
981	54	1	29	19	0	1	1	1	0	0	1	1	1	1	0	0	0	0	1	0	0	2	3	1	1	2	2	2	2	1	3	0	0	1	1	1	1	mauvais
982	55	1	33	34	1	1	1	0	2	0	2	1	0	0	0	0	1	1	1	0	0	2	3	3	3	2	3	3	3	1	3	0	0	1	1	1	1	mauvais
983	27	1	34	3	2	2	1	0	0	1	1	0	0	2	0	0	1	0	1	0	0	2	3	3	4	2	2	2	3	1	2	0	0	1	1	1	1	bon
984	49	1	35	25	1	1	1	0	0	2	2	0	2	0	0	0	1	1	1	1	0	2	1	1	1	3	1	1	1	3	2	0	0	0	0	1	1	bon
985	29	1	60	5	0	1	1	2	2	0	1	0	0	0	0	0	1	1	1	1	0	1	3	3	1	1	1	2	1	2	2	0	1	1	1	1	1	bon
986	51	1	70	25	2	1	1	1	2	0	1	0	2	1	0	0	0	1	0	0	0	3	3	3	3	2	3	3	2	2	2	0	0	1	1	1	1	bon
987	52	1	39	27	0	1	1	2	2	0	2	0	2	2	0	0	1	1	1	0	0	3	3	3	3	2	1	2	2	2	2	0	0	0	0	1	1	bon
988	40	1	75	17	2	1	1	0	0	0	0	0	0	0	0	0	0	0	1	0	0	3	3	2	3	2	1	1	2	2	1	0	1	0	0	1	1	bon
989	29	1	89	5	1	1	1	2	2	1	1	0	0	0	0	0	1	1	1	0	0	3	3	3	3	2	2	2	3	1	2	0	0	1	1	1	0	bon
990	42	1	91	14	2	1	1	0	2	0	0	0	0	0	0	1	1	1	1	1	0	3	4	4	3	3	3	3	2	1	3	0	0	0	0	1	0	mauvais
991	60	1	83	17	0	1	1	1	0	1	1	0	0	0	0	0	1	0	1	0	0	2	1	1	1	1	1	1	2	2	2	0	0	1	1	1	1	bon
992	26	1	49	3	0	1	1	0	0	1	1	0	0	0	0	1	1	1	1	1	0	3	3	3	3	3	3	3	3	1	3	0	0	1	1	1	0	mauvais
993	42	1	34	17	1	1	1	0	0	0	0	0	0	0	0	0	1	1	1	1	0	3	3	3	4	3	3	3	3	2	3	0	0	0	0	1	1	mauvais
994	34	1	69	11	1	0	1	0	0	0	0	0	0	0	0	1	0	0	0	0	0	3	3	3	3	3	3	3	3	2	3	0	1	0	0	1	1	mauvais
995	37	1	81	15	2	1	1	0	0	0	2	0	1	0	0	0	1	0	1	0	0	3	4	3	3	2	3	3	2	2	3	0	0	1	1	1	1	mauvais
996	37	1	78	12	2	1	1	2	2	0	2	0	0	0	0	1	0	0	0	0	0	3	2	2	1	2	3	2	1	1	2	0	1	0	0	1	1	bon
997	41	1	69	19	2	1	1	0	2	0	0	0	0	0	0	0	1	1	1	0	1	3	2	3	1	3	4	4	1	2	2	1	1	0	0	1	1	bon
998	25	1	56	0	1	1	1	2	2	0	0	0	0	0	0	0	1	1	0	0	0	3	3	3	3	3	3	3	3	2	3	0	1	0	0	1	1	mauvais
999	29	1	80	5	0	2	1	1	1	0	0	0	0	0	0	0	0	1	1	0	0	3	3	3	3	3	3	3	3	1	3	0	1	1	1	1	0	mauvais
1000	34	1	26	11	2	2	1	0	0	0	0	0	0	0	1	0	0	0	0	0	0	3	3	3	3	3	3	3	3	2	3	0	1	0	0	1	1	mauvais
1001	52	1	91	28	0	1	1	0	0	0	0	0	0	0	1	0	0	0	0	0	0	2	2	2	3	2	2	2	2	2	2	0	0	0	0	1	1	bon
1002	36	1	87	14	0	1	1	0	0	0	2	1	0	2	0	0	1	1	1	1	0	1	1	1	1	1	1	1	1	3	1	0	0	1	1	1	0	bon
1003	40	1	81	10	0	1	1	1	0	0	2	0	0	0	0	0	0	0	0	0	0	2	3	3	1	3	3	3	3	2	2	0	0	1	1	1	1	bon
1004	30	1	95	4	2	1	1	1	2	0	0	1	0	0	0	0	1	1	0	0	0	3	3	3	2	3	3	3	2	1	3	0	1	1	1	1	1	mauvais
1005	42	1	74	8	2	2	2	0	0	0	0	0	0	0	0	0	0	0	0	0	0	3	3	2	1	1	1	1	1	3	1	0	1	0	0	1	1	bon
1006	43	1	13	19	2	1	1	0	2	0	0	0	0	0	0	1	0	0	0	0	0	1	1	3	1	1	1	3	1	3	1	0	0	0	0	1	0	bon
1007	27	1	46	1	2	1	1	1	1	0	1	1	0	1	0	1	0	0	0	0	0	2	3	3	3	3	3	3	3	1	3	0	0	1	1	1	1	mauvais
1008	37	1	66	14	2	1	1	2	2	0	1	1	2	0	0	0	0	0	0	1	0	4	4	2	4	2	2	2	4	1	3	0	1	1	1	1	1	mauvais
1009	55	1	26	29	2	1	1	1	1	0	1	0	1	1	0	0	1	1	1	1	0	3	3	3	3	3	3	3	3	1	3	0	1	1	1	1	0	mauvais
1010	44	1	1	23	0	2	1	0	1	0	0	0	0	0	0	0	1	1	1	0	0	3	3	4	4	3	3	3	3	2	3	0	0	1	1	1	1	mauvais
1011	49	1	92	27	1	1	1	1	1	2	1	1	1	1	0	1	0	0	0	0	0	3	3	3	3	2	2	2	2	2	2	0	1	1	1	1	1	bon
1012	60	1	67	39	0	2	0	0	2	0	0	0	0	0	1	0	0	0	0	0	0	2	3	3	1	3	3	3	1	2	2	0	1	0	0	1	1	bon
1013	51	1	66	30	0	1	1	2	1	0	1	1	1	0	0	0	1	1	1	0	1	2	4	3	4	2	3	3	3	1	3	0	1	1	1	1	1	mauvais
1014	49	1	94	25	0	1	1	2	1	0	1	0	0	0	0	0	1	1	1	0	0	1	2	2	2	2	3	2	2	1	3	0	1	1	1	1	1	mauvais
1015	48	1	69	27	2	1	1	0	1	0	1	0	0	0	0	0	1	1	0	0	1	3	3	3	3	2	3	2	2	2	2	0	1	1	1	1	1	bon
1016	45	1	43	22	0	2	0	1	0	0	0	0	0	0	0	0	0	1	1	0	0	3	3	3	3	2	3	3	3	2	3	0	0	1	1	1	1	mauvais
1017	48	1	57	24	0	1	1	1	1	0	1	0	0	1	0	0	1	0	0	0	0	3	3	3	3	3	3	3	3	3	2	0	1	1	1	1	0	bon
1018	48	1	49	25	2	1	0	0	0	0	0	0	2	2	0	1	1	1	1	1	0	3	3	3	3	2	3	3	2	2	3	0	0	0	0	0	1	mauvais
1019	61	1	59	40	0	0	1	0	0	0	0	0	0	0	0	0	1	0	0	0	0	3	3	4	3	3	3	3	3	1	3	0	0	0	0	1	0	mauvais
1020	43	1	38	18	2	1	1	0	2	0	0	1	0	0	0	0	1	1	1	0	0	1	3	3	1	2	2	1	2	1	3	0	0	1	1	1	0	mauvais
1021	25	1	51	1	2	1	1	0	1	0	1	0	0	0	0	1	0	0	0	0	0	3	2	2	3	3	2	3	3	3	2	0	1	1	1	1	1	bon
1022	42	1	76	18	1	1	1	2	2	0	0	1	0	2	0	1	0	0	0	0	0	1	1	1	1	1	1	1	1	2	1	0	0	1	1	1	1	bon
1023	44	1	35	23	0	1	1	0	1	0	0	0	0	0	0	0	1	1	1	0	0	2	3	3	2	2	2	2	2	2	2	0	0	1	1	1	1	bon
1024	30	1	24	5	2	1	1	1	1	0	2	0	0	0	0	0	1	1	1	1	0	3	3	3	3	4	4	3	3	1	4	0	0	1	1	1	0	mauvais
1025	42	1	94	17	2	1	1	0	1	0	1	1	0	0	0	1	0	0	0	0	0	3	2	1	1	3	1	1	1	2	2	0	1	1	1	1	1	bon
1026	46	1	88	25	0	1	1	1	1	0	0	0	0	0	0	1	0	0	0	0	0	3	3	3	3	3	3	3	3	3	2	0	1	1	1	1	0	bon
1027	38	1	35	15	2	1	1	1	1	0	0	0	0	0	0	0	1	0	0	0	0	3	3	3	1	3	2	3	1	3	2	0	0	1	1	1	0	bon
1028	53	1	64	27	0	1	1	0	0	0	0	0	0	0	0	1	0	0	0	0	0	3	3	1	1	1	1	1	1	2	1	0	0	0	0	1	1	bon
1029	45	1	78	23	1	1	1	2	0	2	2	1	0	1	0	0	0	1	1	0	0	1	3	2	2	1	1	2	1	1	2	0	1	1	1	1	1	bon
1030	40	1	38	15	1	1	1	2	1	0	1	0	0	0	0	1	0	0	0	0	0	2	3	3	3	3	3	3	3	1	3	0	0	1	1	1	1	mauvais
1031	35	1	83	12	0	1	1	1	1	2	1	0	1	0	0	1	0	0	0	0	0	1	3	1	3	2	3	2	2	3	2	0	0	1	1	1	0	bon
1032	50	1	97	28	1	1	0	0	1	0	0	0	0	0	0	0	0	0	0	0	0	3	3	3	2	3	3	3	2	2	3	0	0	1	1	1	1	mauvais
1033	32	1	4	9	2	1	1	0	0	0	0	0	2	2	0	0	1	1	1	0	0	2	3	3	3	2	2	3	2	2	3	0	0	0	0	1	1	mauvais
1034	30	1	8	6	0	2	1	1	1	0	1	0	0	0	0	1	0	0	0	0	0	3	3	3	3	3	3	3	3	1	3	0	0	1	1	1	0	mauvais
1035	31	1	67	8	2	1	2	1	1	0	1	0	0	1	0	0	1	1	1	1	0	2	3	3	4	3	3	3	3	1	3	0	1	1	1	1	1	mauvais
1036	53	1	92	28	2	1	1	0	0	0	0	0	0	0	0	1	0	0	0	0	0	3	3	3	3	2	2	3	2	3	2	0	1	0	0	1	0	bon
1037	32	1	95	8	0	1	1	0	1	0	0	0	0	0	0	1	0	0	0	0	0	2	3	2	3	3	3	3	3	2	3	0	1	1	1	1	1	mauvais
1038	33	1	61	10	2	1	1	2	2	0	2	0	0	0	0	1	0	0	0	0	0	3	3	2	2	1	2	2	2	2	2	0	0	0	0	1	1	bon
1039	39	1	89	17	0	1	1	0	0	2	2	0	0	0	0	0	0	1	0	0	0	3	3	3	3	2	2	3	2	2	3	0	0	0	0	1	1	mauvais
1040	37	1	27	14	2	1	1	0	0	1	0	0	0	0	0	0	0	0	0	0	0	3	3	3	3	2	2	2	2	2	2	0	0	1	1	1	1	bon
1041	41	1	12	20	2	1	0	0	0	0	2	1	0	2	0	1	0	0	0	0	0	2	2	1	1	1	1	1	1	3	2	0	0	1	1	1	1	bon
1042	28	1	37	5	1	1	1	0	0	0	0	0	0	0	0	0	0	1	1	0	0	4	4	3	3	3	4	3	3	1	3	0	0	0	0	1	0	mauvais
1043	27	1	37	3	1	1	1	0	0	0	0	0	0	0	0	0	0	1	1	1	0	2	2	3	1	2	3	3	3	2	3	0	0	0	0	1	1	mauvais
1044	35	1	75	10	2	2	0	0	0	0	2	0	0	2	0	1	0	0	0	0	0	3	2	2	2	3	2	2	1	3	2	0	1	0	0	0	1	bon
1045	37	1	13	12	1	1	1	1	1	0	0	0	0	0	0	0	1	1	0	0	0	2	3	4	4	3	3	3	3	2	2	0	0	1	1	1	1	bon
1046	38	1	57	16	1	1	1	0	0	2	2	0	0	0	0	1	0	0	0	0	0	3	2	3	2	3	2	3	2	3	1	0	1	0	0	1	1	bon
1047	33	1	43	8	2	1	1	0	0	0	0	0	0	0	0	1	0	0	0	0	0	3	3	3	2	3	3	3	1	2	2	0	0	0	0	1	1	bon
1048	37	1	63	13	2	1	1	0	0	0	0	0	0	0	1	0	0	0	0	0	0	2	2	3	3	3	2	3	2	3	2	0	0	0	0	1	1	bon
1049	42	1	25	19	0	1	1	0	1	0	0	0	0	1	1	0	0	0	0	0	0	2	3	2	2	3	3	3	3	1	3	0	1	1	1	1	1	mauvais
1050	34	1	79	10	1	1	1	1	2	0	0	0	0	0	0	0	0	0	1	0	1	3	4	3	4	3	3	3	3	2	3	0	0	1	1	1	1	mauvais
1051	33	1	35	9	0	1	1	2	1	2	2	0	0	0	0	0	1	1	1	0	0	2	3	1	1	3	2	1	1	2	2	0	0	1	1	1	1	bon
1052	30	1	38	4	1	1	1	1	1	1	1	1	0	1	0	1	0	0	0	0	0	2	2	2	2	2	2	2	2	1	2	0	0	1	1	1	1	bon
1053	42	1	51	20	0	1	1	0	0	0	1	0	0	0	0	1	0	0	0	0	0	2	3	2	1	3	3	3	2	2	2	0	1	1	1	1	1	bon
1054	55	1	59	35	2	1	1	0	2	0	0	0	1	0	0	1	0	0	0	0	0	2	2	3	1	1	1	2	1	3	1	0	0	1	1	1	1	bon
1055	42	1	33	16	2	1	1	0	2	0	2	0	0	0	0	0	0	1	0	0	0	3	3	3	3	3	3	3	3	1	3	0	0	0	0	1	0	mauvais
1056	34	1	50	10	0	1	1	1	1	0	2	0	0	2	0	0	1	1	0	0	0	1	1	1	1	1	1	1	1	2	2	0	0	1	1	1	1	bon
1057	37	1	68	14	0	1	1	0	0	0	0	0	0	0	1	0	0	0	0	0	0	2	3	3	1	2	2	2	2	1	3	0	1	0	0	1	1	mauvais
1058	37	1	1	12	2	1	1	0	0	0	0	0	0	0	0	1	1	0	0	0	0	1	2	1	1	1	2	1	1	3	1	0	0	0	0	1	1	bon
1059	28	1	13	4	1	1	1	0	0	0	0	0	0	0	0	0	1	0	0	0	0	3	2	3	3	3	3	3	3	2	3	0	0	0	0	1	1	mauvais
1060	35	0	97	12	1	0	0	2	1	0	0	0	0	0	0	1	0	0	0	0	0	2	2	1	1	2	2	1	1	2	2	0	0	1	1	0	1	bon
1061	46	1	22	24	0	1	1	1	1	0	2	0	0	0	0	0	0	1	0	0	0	2	2	2	2	2	2	1	2	2	2	0	0	1	1	1	1	bon
1062	55	1	1	31	0	1	1	0	1	0	0	0	0	1	0	0	0	1	1	0	0	2	2	4	3	2	2	3	2	3	2	0	0	1	1	1	1	bon
1063	28	1	56	5	0	1	1	0	0	0	0	0	0	2	0	1	1	1	1	0	0	3	3	3	2	2	3	3	2	3	3	0	1	0	0	1	1	mauvais
1064	34	1	77	12	2	1	1	2	1	2	2	0	2	0	0	0	1	1	0	0	0	3	3	3	3	3	3	3	3	3	3	0	0	1	1	1	0	mauvais
1065	42	1	94	18	1	1	1	2	0	0	2	0	0	0	0	0	1	0	0	1	0	3	1	1	1	2	2	2	1	2	2	0	1	0	0	1	1	bon
1066	39	1	72	14	1	1	1	0	1	0	2	1	0	0	0	1	1	1	1	0	0	3	3	3	1	3	1	2	1	2	1	0	0	1	1	1	1	bon
1067	45	1	44	6	2	1	1	1	1	0	1	0	0	0	0	0	1	1	0	0	0	2	2	1	1	2	2	2	1	3	1	0	0	1	1	1	1	bon
1068	38	1	9	14	2	1	1	0	0	0	2	0	2	0	0	1	0	0	0	0	0	3	3	3	3	2	2	3	2	2	2	0	0	0	0	1	1	bon
1069	33	1	44	10	2	1	1	0	0	0	2	1	0	0	1	0	0	0	0	0	0	3	3	3	3	2	2	3	3	2	3	0	0	1	1	1	1	mauvais
1070	41	1	30	17	2	1	1	2	2	0	0	0	0	2	0	1	0	0	0	0	0	1	1	3	1	1	1	2	1	2	1	0	0	0	0	1	1	bon
1071	24	1	5	1	0	1	1	1	2	1	1	1	1	1	0	1	0	0	0	0	0	2	2	2	1	2	2	2	1	2	2	0	0	1	1	0	1	bon
1072	43	1	35	18	1	1	1	0	2	0	1	0	0	0	0	1	0	0	0	0	0	2	2	2	1	2	1	2	1	2	3	0	0	1	1	1	1	mauvais
1073	43	1	78	21	1	2	1	0	0	0	0	1	0	0	0	1	0	0	0	0	0	3	4	4	1	3	3	2	1	1	3	0	1	1	1	1	0	mauvais
1074	47	1	12	24	0	2	1	2	1	2	1	0	2	2	0	1	0	0	0	0	0	3	1	1	1	1	1	1	1	3	1	0	0	1	1	1	0	bon
1075	31	1	29	7	2	1	1	1	1	0	0	0	0	0	0	1	0	0	0	0	0	2	3	3	2	3	3	3	2	2	3	0	0	1	1	1	1	mauvais
1076	27	1	68	2	2	1	1	0	0	1	1	0	1	1	0	1	0	0	0	0	0	2	2	2	2	3	3	3	3	1	3	0	1	1	1	1	1	mauvais
1077	37	1	11	14	2	1	1	2	2	0	0	0	0	0	0	1	1	1	1	1	0	3	3	3	3	3	3	3	3	2	3	0	1	0	0	1	1	mauvais
1078	27	1	59	5	2	1	1	0	1	0	1	0	0	0	0	0	1	1	1	0	0	2	2	3	3	2	2	2	2	1	3	0	0	1	1	1	1	mauvais
1079	41	1	75	15	2	1	1	0	2	1	1	1	0	0	0	1	0	0	0	0	0	3	2	3	2	2	2	2	2	2	2	0	1	1	1	1	1	bon
1080	39	1	59	18	2	1	1	0	0	0	0	1	0	0	0	0	0	0	1	0	0	3	4	3	3	3	3	3	2	2	2	0	0	1	1	1	1	bon
1081	50	1	10	26	0	1	1	2	2	2	2	0	0	0	1	0	0	0	0	0	0	3	3	3	3	3	3	3	3	1	3	0	0	0	0	1	0	mauvais
1082	50	1	35	27	1	1	1	0	0	0	0	0	0	0	0	0	1	0	0	0	0	3	3	3	3	3	3	3	3	3	3	0	0	0	0	1	0	mauvais
1083	54	1	94	31	2	1	1	0	2	0	1	0	0	0	0	1	0	0	0	0	0	2	2	3	3	2	2	3	3	3	2	0	1	1	1	1	1	bon
1084	40	1	2	18	2	2	1	2	2	0	1	0	1	2	0	0	0	0	1	0	0	3	2	2	1	2	2	2	1	3	2	0	1	1	1	1	1	bon
1085	49	1	1	26	2	1	1	1	1	0	0	0	0	0	0	1	0	0	0	0	0	3	4	3	3	3	2	3	3	2	2	0	0	1	1	1	1	bon
1086	30	1	33	6	1	1	1	0	0	0	1	0	0	1	0	1	0	0	0	1	0	4	3	2	3	3	3	3	2	1	2	0	0	1	1	1	1	bon
1087	44	1	44	20	1	1	1	0	0	0	0	0	0	0	0	0	1	0	0	0	0	2	2	3	1	2	2	3	1	2	3	0	0	0	0	1	1	mauvais
1088	36	1	83	12	0	1	1	0	2	0	2	0	0	0	0	0	0	1	0	0	0	2	2	3	2	2	2	2	2	2	3	0	0	0	0	1	1	mauvais
1089	30	1	62	6	0	2	1	0	1	0	2	0	1	2	0	1	0	0	0	0	0	3	3	2	3	3	3	3	3	1	3	0	0	1	1	1	1	mauvais
1090	35	1	30	12	0	1	1	0	0	0	0	0	0	0	1	0	0	0	0	0	0	3	3	3	3	3	3	3	3	1	3	0	0	0	0	1	0	mauvais
1091	38	1	60	15	2	1	1	0	0	0	2	1	0	0	0	0	1	1	1	0	0	3	3	4	1	3	3	3	2	1	2	0	1	1	1	1	0	bon
1092	57	1	75	30	2	1	1	1	1	0	1	0	0	0	0	0	1	0	0	1	0	1	3	3	1	2	2	2	1	2	2	1	1	1	1	1	1	bon
1093	50	1	44	25	1	1	1	2	2	2	1	2	0	2	0	1	1	1	1	1	0	2	2	1	1	1	1	1	1	2	2	0	0	1	1	1	1	bon
1094	36	1	85	12	0	1	1	1	0	2	2	1	0	0	0	0	0	1	1	0	0	3	2	3	4	3	3	4	4	1	3	0	0	1	1	1	1	mauvais
1095	54	1	92	33	0	2	1	1	1	0	1	0	0	0	0	0	1	0	1	0	0	1	3	2	1	2	3	2	2	2	2	0	1	1	1	1	1	bon
1096	43	1	95	18	2	1	1	1	1	0	1	0	0	0	0	0	0	1	1	1	0	3	1	1	1	3	1	1	1	2	2	0	1	1	1	1	1	bon
1097	40	1	97	15	0	1	1	1	1	0	0	0	0	0	0	1	0	0	0	0	0	2	3	2	1	1	3	2	2	1	3	0	0	1	1	1	1	mauvais
1098	46	1	97	23	2	2	1	1	0	0	0	0	0	0	0	0	1	0	1	0	0	3	3	3	1	2	3	3	1	3	2	0	0	1	1	1	0	bon
1099	30	1	97	7	1	1	1	2	2	0	2	0	2	0	0	1	0	0	0	0	1	3	3	1	3	3	3	2	2	2	3	0	0	0	0	1	1	mauvais
1100	25	1	97	0	0	1	1	0	0	0	1	1	0	1	0	0	1	0	1	0	0	3	2	2	2	3	2	2	3	1	2	0	0	1	1	1	1	bon
1101	33	1	31	7	0	1	1	1	1	0	1	1	0	0	0	1	0	0	0	0	0	3	2	1	1	2	2	1	1	1	3	0	0	1	1	1	1	mauvais
1102	53	1	31	28	1	1	1	2	2	0	0	0	0	0	0	0	1	1	1	1	0	3	3	3	1	3	3	3	2	3	2	0	0	0	0	1	0	bon
1103	39	1	40	15	0	1	1	1	1	0	1	0	1	0	0	0	0	0	1	0	0	4	4	4	4	3	3	3	3	1	3	0	0	1	1	1	0	mauvais
1104	33	1	67	11	0	1	1	2	1	0	1	0	0	0	0	0	1	1	1	1	0	3	2	3	3	2	3	3	3	3	3	0	1	1	1	1	1	mauvais
1105	48	1	25	18	1	1	1	2	2	1	1	2	1	2	0	1	0	0	0	0	0	2	2	2	2	2	2	2	2	1	3	0	1	1	1	1	1	mauvais
1106	46	1	65	19	0	1	1	2	2	0	0	0	0	1	0	1	0	0	0	0	0	1	1	1	1	2	2	2	1	2	1	0	0	1	0	1	1	bon
1107	54	1	97	30	2	1	1	1	1	1	2	0	0	0	0	0	1	0	1	0	0	3	2	3	3	3	2	3	2	1	2	0	0	1	1	1	1	bon
1108	56	1	97	35	0	1	1	2	2	0	2	0	0	0	0	1	0	0	0	0	0	3	3	3	4	3	3	3	3	2	3	0	0	0	0	1	1	mauvais
1109	60	1	97	38	2	1	1	0	1	0	1	0	0	0	0	0	1	1	1	0	0	3	3	2	3	3	3	3	3	1	3	0	0	1	1	1	1	mauvais
1110	54	1	91	33	0	2	1	2	2	2	1	0	0	1	0	0	1	0	1	0	0	2	2	3	3	3	2	2	3	2	2	0	0	1	1	1	1	bon
1111	25	1	97	0	1	1	1	0	2	0	0	1	0	0	0	0	1	1	1	0	0	3	3	1	1	3	2	1	1	3	1	0	0	1	1	1	0	bon
1112	42	0	1	2	2	1	1	0	1	1	1	1	1	1	0	1	0	0	0	0	0	2	4	2	2	2	3	2	2	1	3	0	0	1	1	0	1	mauvais
1113	30	1	97	6	1	1	1	1	0	0	0	1	0	0	0	0	0	0	1	0	0	3	3	3	3	3	3	3	3	2	3	0	0	1	1	1	1	mauvais
1114	46	1	97	20	0	1	1	1	2	0	0	0	0	0	1	0	0	0	0	0	0	3	3	2	2	3	3	3	2	3	2	0	0	1	1	1	1	bon
1115	41	1	66	17	2	1	1	1	1	1	1	1	0	1	0	1	0	0	0	0	0	3	3	3	1	1	3	3	1	1	1	0	1	1	1	1	0	bon
1116	63	1	59	35	2	2	2	0	0	0	0	0	0	0	0	1	0	0	0	0	0	2	2	2	1	2	2	2	1	2	2	0	0	0	0	1	1	bon
1117	43	1	75	18	0	0	0	0	0	0	1	1	1	1	0	0	0	0	0	0	1	3	3	3	3	2	2	2	2	3	2	0	1	1	1	1	0	bon
1118	35	1	93	12	2	1	1	0	1	0	0	0	0	0	0	0	0	1	1	1	0	3	4	4	3	2	4	3	3	1	3	1	1	1	1	1	0	mauvais
1119	50	1	67	28	1	1	1	1	1	2	2	0	2	2	0	1	1	1	1	0	0	2	3	3	3	2	3	3	2	3	3	0	1	1	1	1	1	mauvais
1120	29	1	79	6	2	1	1	0	2	0	2	0	1	1	0	1	0	0	0	0	0	3	3	3	3	3	3	3	3	1	3	0	0	1	1	1	0	mauvais
1121	46	1	83	20	2	0	1	2	1	1	1	0	1	0	1	0	0	0	0	0	0	3	4	3	4	3	3	4	3	2	2	0	0	1	1	1	1	bon
1122	44	1	59	22	2	1	1	0	1	1	1	0	0	0	0	1	0	0	0	0	0	2	2	2	2	3	1	2	1	2	2	0	0	1	1	1	1	bon
1123	32	1	51	7	2	1	1	1	0	0	1	0	1	0	0	0	0	0	1	1	0	2	2	2	2	3	2	2	2	3	1	0	1	1	1	1	1	bon
1124	53	1	59	30	0	1	1	0	2	0	1	1	0	1	0	0	0	1	1	1	0	2	2	3	3	2	2	3	3	1	2	0	0	1	1	1	1	bon
1125	46	1	78	22	0	2	1	0	0	0	2	0	0	0	0	0	1	1	0	1	0	4	4	2	4	3	3	3	3	1	3	0	1	0	0	1	1	mauvais
1126	58	1	51	36	2	1	1	1	2	0	0	0	0	0	0	0	0	0	1	0	0	2	2	2	2	2	3	2	2	2	2	0	1	1	1	1	1	bon
1127	35	1	6	11	2	1	1	1	1	2	1	1	0	0	0	1	0	1	1	0	0	1	3	1	3	2	2	1	3	2	1	0	0	1	1	1	1	bon
1128	45	1	67	21	1	1	1	0	2	0	0	0	0	1	1	0	0	0	0	0	0	3	3	2	3	3	2	2	3	1	3	0	1	1	0	1	1	mauvais
1129	45	1	13	5	0	1	0	0	0	0	0	0	0	0	0	0	1	0	1	1	0	3	3	2	2	3	3	2	3	2	2	0	0	0	0	1	1	bon
1130	31	1	54	8	1	1	1	2	2	0	0	0	0	0	0	1	0	0	0	0	0	3	3	2	3	2	2	2	2	2	3	0	1	0	0	0	1	mauvais
1131	29	1	62	5	2	1	0	0	0	0	0	0	0	0	1	0	0	0	0	0	0	3	3	3	1	3	2	2	2	1	3	0	0	0	0	1	0	mauvais
1132	41	1	76	20	2	0	1	0	2	0	0	0	0	0	0	1	0	0	0	0	0	1	3	2	1	2	3	2	1	1	3	0	0	0	0	1	1	mauvais
1133	28	1	59	5	2	1	1	2	0	0	0	0	0	0	0	0	1	1	1	1	0	3	3	3	3	3	3	3	3	1	3	0	0	0	0	1	0	mauvais
1134	47	1	53	23	1	1	1	1	0	0	0	0	0	0	0	0	0	1	0	0	0	3	3	3	3	3	3	3	3	1	3	0	0	1	1	1	0	mauvais
1135	40	1	92	15	0	2	0	0	0	0	0	0	0	0	0	1	0	0	0	0	0	3	3	3	3	2	2	2	1	3	2	0	1	0	0	1	0	bon
1136	38	1	17	14	0	1	1	2	1	0	1	0	0	1	0	1	0	0	0	0	0	3	3	2	3	2	3	3	2	2	2	0	0	1	1	1	1	bon
1137	42	1	31	16	0	1	1	0	0	0	1	0	0	0	0	0	1	1	1	0	0	3	2	2	3	3	3	3	2	1	3	0	0	1	1	1	1	mauvais
1138	56	1	41	35	1	1	1	2	2	1	1	1	1	1	0	0	1	1	1	1	0	3	1	1	1	1	1	1	1	2	2	0	0	1	1	1	1	bon
1139	30	1	84	8	2	2	1	0	2	0	1	0	1	2	0	0	0	1	1	0	0	3	3	3	2	3	3	3	2	2	2	0	0	1	1	1	1	bon
1140	27	1	59	5	2	1	1	0	0	0	0	0	0	0	0	0	0	0	0	1	0	3	3	3	3	3	2	3	3	1	3	0	0	0	0	1	0	mauvais
1141	58	1	57	37	1	2	1	1	1	0	2	0	0	2	0	0	1	1	0	0	0	1	2	2	1	1	1	1	1	3	4	0	1	1	1	1	1	mauvais
1142	57	1	83	33	0	1	1	0	2	0	0	0	0	1	0	0	1	0	0	0	0	3	2	3	3	3	3	3	3	1	3	0	0	1	0	1	1	mauvais
1143	40	1	91	15	2	0	1	2	1	1	1	1	1	2	0	1	1	1	1	1	0	2	3	4	3	3	3	2	3	1	3	0	0	1	1	1	1	mauvais
1144	36	1	13	13	0	1	1	0	0	0	1	0	0	0	0	0	1	1	1	0	0	3	3	3	3	3	2	2	2	1	3	0	0	1	1	1	0	mauvais
1145	54	1	54	30	1	1	1	1	1	0	1	0	0	0	0	0	0	1	1	0	0	2	2	1	1	2	2	1	1	2	2	1	1	1	1	1	1	bon
1146	46	1	30	23	1	1	1	1	0	0	1	1	0	0	0	0	0	1	1	1	0	3	3	1	3	3	3	2	2	2	3	0	0	1	1	1	1	mauvais
1147	57	1	69	31	0	1	1	0	0	0	1	0	0	1	0	1	0	0	0	0	0	3	2	2	3	1	1	1	1	3	2	0	1	1	1	1	1	bon
1148	31	1	59	11	2	1	1	1	1	0	1	1	0	0	0	0	1	1	1	0	0	3	3	3	3	3	3	3	3	3	2	0	0	1	1	1	0	bon
1149	43	1	64	19	0	1	1	2	2	0	2	0	0	0	0	0	0	0	1	0	0	2	2	2	3	2	2	2	2	1	2	0	0	0	0	1	1	bon
1150	30	1	57	8	1	1	1	1	1	1	2	0	0	0	0	1	0	0	0	0	0	2	3	3	3	2	1	3	1	2	1	0	1	1	1	1	1	bon
1151	37	1	74	14	2	1	1	2	2	0	2	0	0	0	1	0	0	0	0	0	0	3	3	3	3	3	3	3	3	1	3	0	1	0	0	1	0	mauvais
1152	26	1	59	3	2	1	1	1	1	0	1	1	0	0	0	1	0	0	0	0	0	3	2	2	2	3	2	1	2	3	2	0	0	1	1	1	1	bon
1153	26	1	75	2	0	1	1	1	1	0	1	1	0	0	0	0	1	1	1	1	0	2	2	3	1	2	3	3	2	2	2	0	1	1	1	1	1	bon
1154	36	1	80	13	0	1	1	2	2	2	2	2	2	2	0	1	0	0	0	0	0	3	3	3	3	3	3	3	3	2	3	0	1	0	0	1	1	mauvais
1155	35	1	6	13	2	1	1	0	0	0	0	1	1	0	0	0	0	0	0	0	1	2	3	3	3	3	3	3	3	2	3	0	0	1	1	1	1	mauvais
1156	25	1	59	2	1	1	1	0	0	0	1	0	0	0	0	1	0	0	0	0	0	3	3	3	3	2	3	3	3	2	2	0	0	1	1	1	1	bon
1157	40	1	7	17	2	1	1	2	2	0	2	0	0	2	0	1	0	0	0	0	0	3	3	3	3	2	3	3	3	2	3	0	0	0	0	1	1	mauvais
1158	44	1	59	20	0	0	0	1	1	0	1	0	0	0	0	0	0	0	0	1	0	3	3	3	3	3	2	2	1	2	2	0	0	1	1	1	1	bon
1159	36	1	29	14	2	1	1	0	0	0	0	0	0	0	0	1	0	0	0	0	0	3	4	4	4	3	4	4	4	2	2	0	0	0	0	1	1	bon
1160	37	1	44	12	0	1	1	0	2	0	0	0	0	0	0	1	1	1	1	1	0	3	3	3	3	3	3	3	2	3	2	0	0	0	0	1	0	bon
1161	45	1	75	21	2	1	1	1	0	0	1	0	1	0	1	0	0	0	0	0	0	2	3	3	3	2	3	3	3	1	3	0	1	1	1	1	1	mauvais
1162	38	1	6	6	2	1	1	0	0	0	0	0	0	0	0	0	1	1	1	0	0	3	3	2	3	3	3	3	3	2	2	0	0	0	0	1	1	bon
1163	51	1	38	26	1	1	1	0	0	0	2	0	0	0	0	0	1	1	0	0	0	3	3	3	3	2	2	2	2	2	3	0	0	0	0	0	1	mauvais
1164	33	1	83	11	0	1	1	1	1	0	0	0	0	0	0	0	0	0	1	1	1	3	3	3	3	3	3	3	3	1	2	0	0	1	1	1	0	bon
1165	38	1	62	14	0	1	1	2	0	0	0	0	0	0	0	1	1	1	1	1	0	3	3	3	3	2	3	3	3	2	3	0	0	0	0	1	1	mauvais
1166	56	1	30	33	0	1	1	1	1	0	1	0	0	1	0	0	0	0	1	0	0	3	4	4	4	1	2	3	3	1	3	0	0	1	1	1	0	mauvais
1167	43	1	22	19	1	1	1	0	1	0	0	0	0	0	0	1	0	0	0	0	0	3	3	3	3	2	2	2	2	2	3	0	0	1	1	1	1	mauvais
1168	36	1	9	14	0	1	1	0	2	0	2	0	0	0	0	0	1	1	0	0	0	1	3	1	1	1	1	1	1	3	2	0	0	0	0	1	0	bon
1169	30	1	75	5	0	1	1	0	0	0	0	0	0	0	0	0	1	1	1	0	0	3	3	3	3	2	2	3	1	1	3	0	1	0	0	1	0	mauvais
1170	33	1	35	11	2	1	1	0	0	0	0	0	0	0	1	0	0	0	0	0	0	3	3	3	3	3	3	3	3	2	2	0	0	0	0	1	1	bon
1171	62	1	3	40	0	1	1	2	0	1	2	0	2	0	0	0	1	0	1	0	1	3	3	1	1	1	3	1	1	2	1	0	0	1	1	1	1	bon
1172	57	1	83	33	1	1	1	2	1	0	1	0	0	0	0	0	1	1	0	0	0	3	3	3	3	3	3	3	3	2	3	0	0	1	1	1	1	mauvais
1173	40	1	33	18	0	1	1	2	2	0	2	0	0	0	0	1	0	0	0	0	0	1	3	3	3	2	2	2	2	2	3	0	0	0	0	1	1	mauvais
1174	53	1	30	29	0	1	1	1	2	0	0	0	0	1	0	1	0	0	0	0	0	3	3	3	3	3	3	2	3	1	2	0	0	1	1	1	0	bon
1175	38	0	69	12	2	0	0	0	0	0	0	1	0	0	0	0	1	1	1	1	0	3	4	3	4	3	3	2	3	1	3	0	1	1	1	0	0	mauvais
1176	53	1	75	16	2	1	1	0	0	0	0	0	0	0	0	1	0	0	0	0	0	1	3	1	1	1	2	2	1	1	3	0	1	0	0	1	0	mauvais
1177	52	1	92	30	2	1	1	2	2	0	2	1	0	1	0	1	0	0	0	0	0	3	3	3	2	2	2	2	2	3	2	0	1	1	1	1	1	bon
1178	32	1	57	9	1	1	1	2	1	0	0	0	1	0	0	1	1	1	1	1	1	3	3	2	1	3	3	2	1	1	1	1	1	1	1	0	1	bon
1179	35	1	78	12	0	1	1	1	1	0	1	1	0	0	0	1	0	0	0	0	0	3	3	2	3	3	3	2	3	1	3	0	1	1	1	1	1	mauvais
1180	30	1	35	5	1	1	1	0	2	0	1	0	0	0	0	1	0	0	0	0	0	3	4	3	3	3	2	2	2	2	2	0	0	1	1	1	1	bon
1181	35	1	75	10	2	2	1	0	0	0	0	0	0	0	0	1	0	0	0	0	0	4	3	3	3	4	3	3	3	1	3	0	1	0	0	1	0	mauvais
1182	45	1	69	22	0	2	1	0	1	0	0	1	0	0	1	0	0	0	0	0	0	3	4	4	4	2	3	3	3	1	3	0	1	1	1	1	0	mauvais
1183	26	1	56	3	2	1	1	0	2	0	2	0	0	0	0	0	0	0	1	0	0	3	3	3	3	3	2	2	3	2	3	0	1	0	0	1	1	mauvais
1184	53	1	62	33	0	1	1	1	2	0	1	0	0	0	0	0	1	1	1	0	0	3	3	3	3	3	3	3	3	1	3	0	0	1	1	1	0	mauvais
1185	50	1	29	28	1	1	1	0	0	0	0	0	0	0	0	0	1	0	1	0	0	3	3	3	3	3	3	3	3	2	3	0	0	0	0	1	1	mauvais
1186	44	1	29	19	1	2	1	1	0	0	2	0	2	2	0	1	0	0	0	0	0	1	1	1	1	1	1	1	2	3	1	0	0	1	1	1	0	bon
1187	46	1	31	20	1	0	1	2	2	2	2	1	0	0	0	0	1	1	1	1	0	2	3	3	1	3	3	3	2	1	3	0	0	1	1	0	1	mauvais
1188	35	1	75	11	2	2	1	2	2	0	0	0	0	0	0	0	1	1	0	0	0	3	3	3	1	1	1	1	1	3	1	0	1	0	0	1	0	bon
1189	66	1	31	40	0	1	1	0	2	0	0	0	0	0	1	0	0	0	0	0	0	3	4	3	3	4	4	4	4	2	3	0	0	0	0	1	1	mauvais
1190	39	1	50	17	1	1	1	0	1	0	1	0	0	2	0	1	0	0	0	0	0	2	3	3	3	3	3	3	3	1	3	0	0	1	1	1	1	mauvais
1191	52	1	93	24	1	1	0	0	2	2	2	0	0	0	0	0	0	0	1	0	0	3	3	3	3	3	3	3	3	2	3	0	1	0	0	1	1	mauvais
1192	58	1	29	35	1	1	1	0	0	0	0	0	0	0	0	0	0	1	1	1	0	3	3	3	3	3	3	3	3	1	3	0	0	0	0	1	0	mauvais
1193	52	1	32	28	1	1	1	1	0	1	0	0	0	2	0	0	0	0	1	0	0	2	2	2	3	2	2	3	2	1	3	0	0	1	1	1	1	mauvais
1194	47	1	59	25	0	0	0	1	1	0	0	0	0	0	0	1	1	1	1	1	1	2	2	2	2	2	2	2	2	1	1	0	0	1	1	1	1	bon
1195	39	1	49	14	1	1	1	1	0	1	1	1	1	1	0	1	0	0	0	0	0	2	2	2	1	2	2	3	2	2	2	0	0	1	1	1	1	bon
1196	69	1	37	44	0	1	1	2	2	0	2	0	0	2	0	0	0	1	0	0	0	3	3	3	3	2	2	2	2	1	2	0	0	0	0	1	0	bon
1197	32	1	97	8	1	1	1	0	0	0	2	1	0	2	0	0	1	1	1	0	0	3	3	3	1	2	2	3	2	1	3	0	0	1	1	1	0	mauvais
1198	28	1	69	4	2	1	1	2	0	2	2	1	0	0	0	0	1	1	1	0	1	2	2	3	3	3	3	3	3	3	2	0	1	1	1	1	1	bon
1199	61	1	92	35	2	1	1	0	1	0	2	2	2	0	0	0	1	1	1	0	0	3	2	3	3	2	2	3	2	1	3	0	1	1	1	1	1	mauvais
1200	55	1	44	33	1	1	1	0	0	0	0	0	0	0	1	0	0	0	0	0	0	4	3	3	3	4	3	3	3	2	2	0	0	0	0	1	1	bon
1201	47	1	84	23	0	2	2	0	0	0	0	0	0	0	0	0	0	0	0	0	0	3	3	3	1	1	2	2	2	3	2	0	0	0	0	1	0	bon
1202	30	1	97	5	0	1	1	0	0	0	0	0	0	0	0	0	1	0	0	0	0	3	3	3	1	3	3	3	2	2	3	0	0	0	0	1	1	mauvais
1203	30	1	17	8	2	2	1	0	2	2	0	1	0	0	0	1	0	0	0	0	0	3	2	3	4	2	2	2	3	2	2	0	0	1	1	1	1	bon
1204	45	1	78	24	1	1	1	1	1	0	1	0	0	0	0	1	0	0	0	0	0	3	3	3	1	1	1	1	1	2	1	0	1	1	1	1	1	bon
1205	29	1	49	7	2	1	1	0	0	0	0	0	0	0	0	0	1	1	1	0	0	2	2	3	1	3	3	3	1	1	3	0	0	0	0	1	1	mauvais
1206	28	1	13	4	0	1	1	0	0	0	0	0	0	0	0	1	0	0	0	0	0	3	3	3	3	3	3	3	3	3	3	0	0	0	0	1	0	mauvais
1207	37	1	78	15	1	1	1	0	0	2	0	0	0	0	1	0	0	0	0	0	0	3	3	3	4	3	3	3	3	3	2	0	1	0	0	1	0	bon
1208	27	1	77	2	2	1	1	0	0	0	0	0	0	0	0	1	0	0	0	0	0	3	3	3	3	3	3	3	3	1	3	0	0	0	0	1	0	mauvais
1209	41	1	93	15	2	0	0	1	1	0	0	0	0	0	0	0	1	0	0	0	0	2	2	2	3	3	3	1	2	3	1	0	1	1	1	0	1	bon
1210	32	1	75	9	2	1	1	2	2	0	0	0	0	0	0	0	1	1	1	0	0	3	3	3	3	2	3	3	3	2	2	0	1	0	0	1	1	bon
1211	41	1	77	19	2	0	0	0	0	0	0	0	0	0	0	0	0	1	0	1	0	3	3	2	3	2	2	2	2	1	3	0	0	0	0	0	1	mauvais
1212	53	1	38	29	2	0	1	0	2	0	2	1	0	0	0	0	1	0	1	0	0	3	3	3	3	2	2	2	2	1	3	0	0	1	1	1	0	mauvais
1213	42	1	74	19	0	1	1	2	1	2	1	0	0	0	0	0	0	1	1	0	0	3	3	2	1	3	3	3	2	1	3	0	1	1	1	1	1	mauvais
1214	33	1	77	9	0	1	1	0	0	2	2	0	1	2	0	1	0	0	0	0	0	3	3	2	3	3	3	3	3	2	2	0	0	1	1	1	1	bon
1215	26	1	93	4	2	1	1	0	1	0	1	0	0	1	0	1	0	0	0	0	0	4	3	3	4	3	3	3	3	1	3	0	1	1	1	1	0	mauvais
1216	47	1	93	23	0	2	1	1	1	1	1	1	0	0	0	1	0	0	0	0	0	3	3	2	3	3	3	3	3	3	3	0	1	1	1	1	1	mauvais
1217	54	1	34	30	0	1	1	0	0	0	0	0	0	0	1	0	0	0	0	0	0	3	3	3	3	3	3	3	3	1	3	0	0	0	0	1	0	mauvais
1218	29	1	10	6	2	1	1	1	1	2	2	1	2	0	0	1	0	0	0	0	0	3	3	3	1	3	1	3	3	1	3	0	0	1	1	1	0	mauvais
1219	39	1	1	16	0	1	1	2	1	2	2	0	0	2	0	1	1	1	1	0	0	3	3	3	3	3	2	3	2	2	2	0	0	1	1	1	1	bon
1220	48	1	93	26	1	1	1	1	1	0	0	1	0	1	0	1	0	0	0	0	0	2	2	2	3	2	2	2	2	1	2	0	1	1	1	1	1	bon
1221	37	1	43	15	0	0	1	0	2	0	0	0	0	0	0	0	0	0	0	0	1	2	3	3	1	3	3	3	1	1	3	0	0	0	0	1	1	mauvais
1222	29	0	78	2	2	1	1	2	0	2	1	0	1	1	0	1	0	0	0	0	0	2	3	2	3	3	3	3	3	1	3	0	1	1	1	1	1	mauvais
1223	61	1	1	41	2	2	1	0	0	0	1	0	0	0	0	0	0	1	1	0	0	3	3	2	2	3	3	1	1	2	2	0	0	1	1	1	1	bon
1224	47	1	78	22	2	1	1	0	0	0	1	0	0	0	0	1	0	0	0	1	0	3	2	2	3	3	2	2	3	1	2	0	1	1	1	1	1	bon
1225	39	1	93	18	0	1	1	2	2	2	2	0	0	2	0	1	0	0	0	0	0	3	3	3	3	1	1	2	2	2	3	0	1	0	0	1	1	mauvais
1226	25	1	1	2	2	1	1	0	0	0	0	0	0	0	0	0	0	1	1	0	0	1	1	1	1	1	1	1	1	1	3	0	0	0	0	1	0	mauvais
1227	62	1	1	42	0	2	0	0	0	2	2	0	0	0	1	0	0	0	0	0	0	3	3	3	3	3	3	3	3	3	2	0	0	0	0	1	0	bon
1228	36	1	93	11	1	0	1	0	0	1	1	0	0	0	0	0	0	1	1	1	0	2	2	3	3	3	3	3	3	3	3	0	1	1	1	0	1	mauvais
1229	34	1	75	10	2	0	0	1	1	0	0	0	0	0	0	1	1	1	1	1	0	2	2	3	3	3	3	3	3	1	3	0	1	1	1	0	1	mauvais
1230	50	1	95	27	2	1	1	2	2	2	1	0	0	2	0	0	0	0	1	0	1	2	3	3	2	2	2	2	2	1	2	0	1	1	1	1	1	bon
1231	25	1	95	2	0	1	1	0	0	0	2	0	0	0	0	0	1	1	1	0	0	3	2	3	1	1	3	2	1	1	3	1	1	0	0	1	1	mauvais
1232	51	1	95	26	0	0	0	1	1	0	0	0	0	1	0	0	1	1	1	1	0	1	1	1	1	2	1	1	1	2	1	0	1	1	1	1	1	bon
1233	33	1	1	9	0	2	1	0	0	0	0	0	0	0	1	0	0	0	0	0	0	3	3	3	3	3	3	3	2	3	2	0	0	0	0	1	0	bon
1234	42	1	74	15	2	1	1	0	0	0	1	0	1	0	0	0	1	1	1	0	0	3	3	4	4	2	2	2	3	3	2	0	1	1	1	1	0	bon
1235	43	1	95	21	0	0	1	2	2	1	1	1	0	0	0	1	0	0	0	0	0	3	3	3	1	2	3	3	1	2	2	0	1	1	1	0	1	bon
1236	30	1	1	3	0	1	1	0	0	0	0	0	2	0	0	0	1	1	1	0	1	3	3	2	3	2	1	3	2	3	1	0	0	0	0	1	1	bon
1237	29	1	69	3	1	1	1	1	1	1	1	0	0	1	0	1	1	1	1	1	0	1	1	1	4	2	2	2	3	1	3	0	1	1	1	1	0	mauvais
1238	53	1	74	29	0	1	1	0	2	2	2	0	0	0	0	0	0	0	0	0	1	3	3	3	3	2	2	3	3	1	3	0	1	0	0	1	0	mauvais
1239	36	1	49	12	2	1	1	0	0	0	0	0	0	0	0	0	1	1	1	1	0	2	3	3	3	3	4	3	3	2	3	0	0	0	0	1	1	mauvais
1240	33	1	75	8	2	1	1	0	0	0	0	1	0	1	0	1	0	0	0	0	0	1	3	3	1	2	3	3	2	1	2	0	1	1	1	1	0	bon
1241	52	1	47	30	0	1	1	1	1	0	0	0	0	0	0	1	0	0	0	0	0	3	4	4	4	3	3	3	3	1	3	0	0	1	1	1	0	mauvais
1242	60	1	29	39	1	2	1	1	0	0	0	0	0	0	0	0	1	1	1	1	0	2	2	3	2	3	1	3	1	1	3	0	0	1	1	1	1	mauvais
1243	39	1	74	14	1	1	1	0	2	0	1	0	0	0	1	0	0	0	0	0	0	3	3	3	3	3	3	3	3	1	2	0	1	1	1	1	0	bon
1244	55	1	92	31	2	1	1	2	1	2	1	2	1	0	0	1	1	1	1	0	0	3	3	2	1	3	2	2	1	1	3	0	1	1	1	1	1	mauvais
1245	56	1	74	34	2	1	1	2	2	0	2	0	0	0	0	0	1	1	1	0	0	3	3	2	3	3	2	2	3	1	2	0	1	0	0	1	1	bon
1246	44	1	74	22	2	1	1	0	2	0	0	0	0	0	0	0	0	1	0	0	0	3	3	3	3	3	3	3	3	2	3	0	1	0	0	1	1	mauvais
1247	40	1	44	18	1	1	1	1	1	1	0	0	0	0	0	1	0	0	0	0	0	3	3	2	1	4	3	2	1	1	3	0	0	1	1	1	1	mauvais
1248	56	1	95	31	1	1	1	1	1	1	1	1	1	0	0	1	0	0	0	0	0	3	3	3	3	3	3	3	3	1	3	0	1	1	1	1	0	mauvais
1249	42	1	93	19	0	0	0	0	2	1	0	1	0	1	0	1	0	0	0	0	0	3	2	2	2	3	3	2	3	1	3	0	1	1	1	0	1	mauvais
1250	46	1	95	22	2	1	1	2	2	0	2	0	0	0	0	0	1	1	1	0	0	3	4	3	3	3	3	3	3	2	3	1	1	0	0	1	1	mauvais
1251	42	1	77	20	1	1	1	0	0	0	0	0	0	0	0	1	0	0	0	0	0	2	3	3	2	2	2	2	2	1	3	0	0	0	0	1	1	mauvais
1252	48	1	93	22	0	0	2	1	1	0	0	0	0	0	0	0	1	1	1	0	0	3	3	3	4	3	4	3	4	2	3	0	1	1	1	1	1	mauvais
1253	62	1	6	40	0	2	2	2	2	0	0	0	0	0	1	0	0	0	0	0	0	3	1	3	1	2	2	3	1	2	1	0	0	0	0	1	1	bon
1254	47	1	66	22	2	1	1	1	1	0	1	1	0	0	0	1	0	0	0	0	0	3	2	2	3	2	3	2	3	3	2	0	1	1	1	1	1	bon
1255	40	1	74	17	0	1	1	1	0	0	1	0	0	0	0	1	1	1	1	1	0	2	3	3	3	3	3	3	3	2	3	0	1	1	1	0	1	mauvais
1256	42	1	85	19	1	1	1	0	0	2	0	0	0	0	0	1	0	0	0	0	0	2	3	4	3	2	3	4	3	1	3	0	0	0	0	1	1	mauvais
1257	50	1	80	25	0	0	1	0	0	0	0	0	0	0	0	0	0	0	1	1	0	4	2	2	2	3	2	3	3	2	3	0	1	0	0	1	1	mauvais
1258	62	1	10	41	2	1	1	2	2	0	0	0	0	0	1	0	0	0	0	0	0	3	3	3	3	3	3	3	3	1	3	0	0	0	0	0	0	mauvais
1259	26	1	74	3	1	1	1	0	0	0	0	0	0	0	0	0	1	1	1	1	0	2	2	1	1	1	1	1	1	1	2	0	1	0	0	1	1	bon
1260	41	1	73	19	1	1	1	0	0	0	0	0	0	1	0	1	0	0	0	0	0	1	3	2	2	2	3	2	2	2	2	0	0	1	0	1	1	bon
1261	54	1	29	33	1	1	1	0	0	0	0	0	0	0	0	0	1	1	1	1	0	3	3	3	1	3	3	3	3	2	3	0	0	0	0	1	1	mauvais
1262	44	1	76	9	1	1	1	0	1	2	2	0	0	0	0	0	0	1	1	0	0	3	4	3	3	3	3	3	3	1	3	0	0	1	1	1	0	mauvais
1263	37	1	2	14	2	2	1	0	2	0	0	0	2	0	1	0	0	0	0	0	0	1	1	1	1	1	1	1	1	2	1	0	1	0	0	1	1	bon
1264	41	1	74	15	0	1	1	1	1	0	1	0	0	1	0	0	1	0	0	1	0	4	3	2	2	3	3	2	2	1	2	0	1	1	1	1	1	bon
1265	42	1	74	21	0	2	1	2	0	0	2	0	0	2	0	1	0	0	0	0	0	2	3	1	2	2	3	2	2	3	2	0	1	0	0	1	1	bon
1266	28	1	1	5	2	1	1	1	2	1	2	1	0	0	0	1	0	0	0	0	0	1	3	3	4	2	3	3	3	1	2	0	0	1	1	1	0	bon
1267	51	1	46	26	0	2	1	0	2	0	0	0	0	2	0	1	0	0	0	0	0	3	3	3	1	3	3	3	3	1	3	0	0	0	0	1	0	mauvais
1268	31	1	74	8	0	1	1	1	2	0	2	0	0	0	0	1	1	1	1	0	0	3	3	3	3	3	3	3	3	2	2	0	1	1	1	1	1	bon
1269	46	1	87	23	1	1	1	0	0	0	0	0	0	0	0	1	0	0	0	0	0	3	3	3	1	2	2	3	2	1	2	0	0	0	0	1	0	bon
1270	48	1	34	22	2	1	1	2	2	0	2	0	0	0	0	1	1	1	0	0	0	4	3	3	4	4	4	3	3	2	3	0	0	0	0	1	1	mauvais
1271	49	1	31	25	0	1	1	1	1	0	0	1	0	1	0	1	0	0	0	0	0	1	3	1	1	3	2	2	1	1	2	0	0	1	1	1	0	bon
1272	59	1	63	38	0	1	1	0	2	0	0	1	0	0	0	1	0	1	1	0	0	3	3	1	3	2	2	2	3	2	2	0	0	1	1	1	1	bon
1273	29	1	84	6	2	1	1	0	0	0	0	0	0	0	0	0	1	1	1	0	0	2	3	1	1	2	1	1	1	3	1	0	0	0	0	1	1	bon
1274	49	1	1	26	2	1	1	1	1	0	0	0	0	0	1	0	0	0	0	0	0	3	3	3	3	3	2	2	2	2	2	0	0	1	1	1	1	bon
1275	33	0	33	8	1	1	1	0	0	0	2	1	0	2	0	1	1	1	1	1	0	3	3	2	1	1	1	1	1	1	3	0	0	1	1	1	1	mauvais
1276	35	1	92	12	2	1	1	2	2	0	2	1	0	0	0	1	1	1	1	0	0	2	2	2	2	2	2	2	2	1	1	0	1	1	1	1	1	bon
1277	33	1	29	1	2	1	1	1	0	0	0	0	0	0	0	1	0	0	0	0	0	4	4	4	3	4	3	4	2	1	3	0	0	1	1	1	0	mauvais
1278	50	1	95	28	2	1	1	1	2	0	1	1	0	2	0	1	0	0	0	0	0	3	1	1	1	1	1	1	1	2	2	0	1	1	1	1	1	bon
1279	48	1	74	28	0	1	1	0	0	0	0	0	0	0	1	0	0	0	0	0	0	2	2	2	2	1	2	1	1	2	2	0	1	0	0	1	1	bon
1280	46	1	74	23	1	1	1	2	2	2	1	0	0	0	0	1	0	0	0	0	0	3	3	3	3	3	3	3	3	2	2	0	1	1	1	1	1	bon
1281	25	1	57	1	0	1	1	2	0	0	1	0	0	2	0	0	1	1	1	1	0	2	2	3	2	3	3	2	3	1	3	0	1	1	1	1	1	mauvais
1282	37	1	77	11	2	1	1	0	2	0	0	0	0	0	1	0	0	0	0	0	0	3	3	3	3	3	3	3	3	2	3	0	0	0	0	1	1	mauvais
1283	34	1	95	11	0	1	2	0	0	0	0	0	0	0	0	0	1	1	1	0	0	3	3	3	3	3	3	3	3	2	3	0	1	0	0	1	1	mauvais
1284	50	1	74	28	0	1	1	0	0	2	1	0	0	0	1	0	0	0	0	0	0	3	3	3	1	3	3	3	1	1	3	1	1	1	1	1	0	mauvais
1285	48	1	57	26	0	1	1	2	2	0	0	1	0	0	0	0	1	1	1	0	0	3	3	3	3	3	3	3	2	1	3	0	1	1	1	1	0	mauvais
1286	53	1	59	33	1	1	1	0	0	0	2	0	0	0	0	0	0	1	1	0	0	3	3	2	3	3	3	3	3	2	3	0	0	0	0	1	1	mauvais
1287	57	1	95	36	1	0	0	2	2	0	2	1	0	0	0	0	1	0	1	1	0	3	3	2	1	3	3	3	1	2	3	0	1	1	1	0	1	mauvais
1288	52	1	57	30	0	1	1	1	1	0	1	0	0	2	0	1	0	0	0	0	0	1	2	2	1	3	2	2	1	3	1	0	1	1	1	1	1	bon
1289	52	1	29	18	0	1	1	1	1	0	0	1	0	0	0	0	1	1	1	0	0	1	2	3	1	2	3	3	2	2	2	0	0	1	1	1	1	bon
1290	37	0	13	13	0	0	0	0	0	0	0	0	0	0	0	1	0	0	0	0	0	3	3	3	3	3	3	3	3	1	3	0	0	0	0	0	0	mauvais
1291	28	1	73	4	0	1	1	0	1	0	2	0	0	0	0	1	1	1	1	0	0	3	3	3	1	3	2	2	1	2	2	0	0	1	1	1	1	bon
1292	36	1	77	13	0	1	1	0	1	0	1	0	1	0	0	0	0	0	1	0	0	4	2	3	4	3	2	3	4	1	4	0	0	1	1	1	1	mauvais
1293	62	1	83	30	0	1	1	0	2	0	2	0	0	0	0	1	0	0	0	0	0	1	2	1	1	2	2	2	2	3	2	0	0	0	0	1	1	bon
1294	39	1	75	14	0	0	1	2	2	0	0	0	0	0	0	1	0	0	0	0	0	3	3	2	3	3	3	2	3	3	3	0	1	0	0	0	1	mauvais
1295	40	1	95	17	2	0	1	1	0	0	1	0	0	0	0	0	0	1	1	0	0	3	3	3	1	3	3	2	1	2	2	0	1	1	1	1	1	bon
1296	38	1	29	15	1	1	1	1	0	0	0	0	0	0	0	0	1	1	1	1	0	3	3	3	3	4	3	3	3	2	2	0	0	1	1	1	1	bon
1297	37	1	81	14	1	1	1	0	0	0	0	1	0	0	0	1	1	1	1	0	0	3	3	2	1	3	2	3	1	1	2	0	0	1	1	1	1	bon
1298	46	1	95	25	2	2	1	0	0	2	2	0	0	2	0	0	1	0	0	0	0	3	2	3	3	3	2	3	3	1	3	0	1	0	0	1	1	mauvais
1299	31	1	33	7	2	1	1	0	1	0	1	1	0	0	0	1	0	0	0	0	0	2	1	1	1	1	1	1	1	2	2	0	0	1	1	1	1	bon
1300	48	1	74	30	1	1	1	2	0	0	0	1	0	1	0	1	0	0	0	0	1	2	3	2	1	2	3	2	1	1	2	0	1	1	1	1	1	bon
1301	58	1	97	30	0	2	1	2	2	2	2	0	0	0	0	0	1	1	0	0	0	3	3	3	3	3	2	2	2	3	2	0	0	0	0	1	0	bon
1302	50	1	93	25	0	2	1	1	2	0	2	0	2	2	0	0	1	1	1	1	0	2	1	1	4	2	1	2	3	1	3	0	1	1	1	1	1	mauvais
1303	50	1	95	24	0	1	0	0	2	2	1	2	2	1	0	0	1	0	0	0	0	3	2	2	2	2	2	2	2	1	2	0	1	1	1	0	1	bon
1304	50	1	30	27	1	1	1	2	2	0	0	0	0	0	0	0	0	0	1	0	0	3	3	3	3	3	3	3	3	2	3	0	0	0	0	1	1	mauvais
1305	28	1	31	6	1	1	1	2	2	0	0	0	0	0	0	0	1	1	1	1	0	2	2	2	2	2	1	1	1	2	1	0	0	0	0	1	1	bon
1306	31	1	83	8	0	1	1	1	1	1	1	0	0	2	0	1	0	0	0	0	0	2	3	3	1	2	2	2	2	1	2	0	0	1	1	1	1	bon
1307	54	1	95	29	1	1	1	1	1	1	2	0	0	0	0	1	1	1	0	0	0	3	3	3	3	3	3	3	2	2	3	0	1	1	1	1	1	mauvais
1308	45	1	33	17	2	1	1	0	0	0	0	0	0	0	0	0	1	0	1	0	0	3	3	3	3	3	3	3	3	1	3	0	0	0	0	1	0	mauvais
1309	41	1	13	18	1	1	1	0	0	2	0	1	1	1	0	0	1	1	1	0	0	2	1	2	1	2	2	2	1	3	2	0	0	1	1	1	1	bon
1310	28	1	74	4	2	1	1	1	0	0	0	1	0	0	0	1	0	0	0	0	0	3	2	3	3	2	2	2	2	1	3	0	1	1	1	1	1	mauvais
1311	35	1	58	12	0	0	1	0	2	2	1	0	0	1	0	1	0	0	0	0	0	2	2	2	1	1	1	2	1	1	1	0	0	1	1	0	1	bon
1312	27	1	74	4	1	1	1	2	1	2	2	0	0	0	1	0	0	0	0	0	0	3	2	3	3	2	2	3	3	1	3	0	1	1	1	1	1	mauvais
1313	32	1	74	9	2	1	1	1	0	0	0	0	0	0	0	1	0	0	0	0	0	1	3	1	1	1	1	1	1	1	3	0	1	1	1	1	0	mauvais
1314	34	1	62	10	0	1	1	0	0	0	2	0	2	2	1	0	0	0	0	0	0	3	4	3	3	3	3	3	3	1	3	0	0	0	0	1	0	mauvais
1315	53	1	42	29	2	1	1	0	1	0	0	0	0	0	0	1	0	0	0	0	0	3	3	3	3	2	3	3	3	2	2	0	1	1	1	1	1	bon
1316	32	1	42	9	2	1	1	0	0	2	2	0	0	0	0	1	0	0	0	0	0	3	3	3	3	3	3	3	3	2	2	0	1	0	0	1	1	bon
1317	58	1	42	37	0	0	1	2	1	0	2	1	0	1	0	0	1	0	1	0	0	3	4	3	4	2	3	3	3	1	3	0	1	1	1	0	0	mauvais
1318	50	1	29	27	0	1	1	0	0	0	0	0	0	2	0	0	0	1	0	0	0	3	3	3	3	3	3	3	3	1	3	0	0	0	0	1	0	mauvais
1319	31	1	13	9	2	0	1	0	0	0	0	0	0	0	0	1	1	1	1	1	0	3	3	3	3	3	3	3	3	1	3	0	0	0	0	0	0	mauvais
1320	38	1	42	12	0	2	1	1	1	0	0	0	1	0	0	1	0	0	0	0	0	2	2	2	3	3	2	2	3	1	2	0	1	1	1	1	1	bon
1321	50	1	1	26	0	2	0	0	0	0	0	0	0	0	0	0	0	1	1	0	0	3	3	3	3	3	3	3	3	3	3	0	0	0	0	1	0	mauvais
1322	35	1	42	12	0	1	1	2	0	2	2	0	0	0	1	0	0	0	0	0	0	4	4	3	4	3	3	3	4	1	4	0	1	0	0	1	0	mauvais
1323	50	1	42	27	0	0	0	0	0	0	1	0	0	0	0	0	0	1	1	0	0	2	3	3	3	2	3	3	3	2	3	0	1	1	1	0	1	mauvais
1324	56	1	78	27	1	1	1	2	1	0	1	0	0	0	0	0	1	1	1	1	1	4	4	2	4	3	3	2	3	1	3	0	1	1	1	1	1	mauvais
1325	30	1	74	7	2	1	1	1	0	0	1	1	0	1	0	1	1	1	1	0	0	2	3	2	3	2	2	2	3	2	3	0	1	1	1	1	1	mauvais
1326	56	1	13	35	0	1	0	2	1	0	1	0	1	1	0	1	0	0	0	0	0	3	3	2	3	2	2	2	2	2	2	0	0	1	1	1	1	bon
1327	28	1	69	5	2	2	1	0	0	2	2	1	0	0	0	0	1	0	0	0	0	2	3	3	4	2	3	3	3	2	3	0	1	1	1	1	1	mauvais
1328	37	1	93	14	2	2	1	1	1	0	1	0	0	1	0	1	0	0	0	1	0	2	3	3	3	3	3	3	2	1	2	0	1	1	1	1	1	bon
1329	34	1	42	12	1	1	1	0	0	0	0	0	0	0	0	1	1	1	1	0	0	3	3	3	3	3	3	3	3	2	3	0	1	0	0	1	1	mauvais
1330	34	1	83	9	0	1	1	2	2	0	2	0	0	0	0	1	0	0	0	0	0	1	1	1	1	1	1	1	1	3	1	0	0	0	0	1	0	bon
1331	50	1	69	29	0	0	0	0	0	0	0	0	0	2	0	0	1	1	1	1	0	3	3	3	3	2	2	2	2	2	2	0	1	0	0	1	1	bon
1332	29	1	43	4	1	1	1	1	1	1	1	2	0	0	0	0	1	1	1	0	0	3	3	1	1	2	2	2	2	1	3	0	0	1	1	1	0	mauvais
1333	41	1	94	15	2	1	1	0	0	0	1	0	0	0	0	0	1	1	1	0	0	3	3	3	3	2	2	2	1	2	3	0	1	1	1	1	1	mauvais
1334	44	1	44	22	1	1	1	2	2	0	2	0	0	0	0	1	0	0	0	0	0	2	3	2	3	2	2	2	2	2	2	0	0	0	0	1	1	bon
1335	27	1	1	3	2	1	1	1	1	2	1	0	0	0	0	1	0	0	0	0	0	3	3	4	3	3	3	3	3	1	3	0	0	1	1	1	0	mauvais
1336	58	1	74	37	2	0	0	2	2	1	2	0	0	0	0	0	1	0	0	0	0	3	2	3	3	2	2	2	2	1	2	0	1	1	1	1	1	bon
1337	51	1	25	28	0	1	1	2	1	2	2	0	0	0	0	1	1	1	1	1	0	3	2	2	1	3	2	2	1	2	1	0	1	1	1	1	1	bon
1338	59	1	64	38	1	0	0	0	0	0	0	0	0	0	1	0	0	0	0	0	0	3	3	3	3	3	3	3	3	2	3	0	0	0	0	1	1	mauvais
1339	32	1	54	9	1	1	1	0	0	0	2	0	0	0	0	0	0	1	0	0	0	2	2	2	1	2	2	2	2	2	1	0	1	0	0	1	1	bon
1340	50	1	42	28	1	1	0	0	0	0	0	0	0	0	0	0	1	0	1	0	0	3	3	3	3	2	2	2	2	2	3	1	1	0	0	1	1	mauvais
1341	60	1	1	39	1	2	1	0	2	2	0	0	0	0	0	1	0	0	0	0	0	2	2	2	2	2	2	2	2	1	2	0	0	0	0	1	1	bon
1342	40	1	74	18	0	2	1	2	0	2	2	0	0	0	0	0	0	1	1	0	0	3	3	3	3	3	3	3	3	1	3	0	1	0	0	1	0	mauvais
1343	34	1	74	8	0	1	1	2	2	2	2	0	0	0	0	0	1	1	0	0	0	2	3	3	3	2	3	2	2	2	2	0	1	0	0	1	1	bon
1344	33	1	42	8	1	1	1	0	0	0	1	1	0	0	1	0	0	0	0	0	0	3	3	3	3	3	3	3	3	1	3	0	1	1	1	1	0	mauvais
1345	53	1	85	30	0	1	1	0	0	0	0	0	0	0	0	0	1	1	1	1	0	3	4	3	3	1	3	2	2	3	2	0	0	0	0	1	0	bon
1346	41	1	24	15	2	1	1	1	0	0	1	0	0	1	0	0	0	0	0	1	1	1	4	3	1	1	1	1	1	1	2	0	0	1	1	1	0	bon
1347	51	1	31	26	1	1	1	1	1	1	1	0	0	1	0	0	1	1	1	1	0	2	3	3	3	3	3	3	3	3	3	0	0	1	1	1	1	mauvais
1348	34	1	72	10	1	1	1	1	1	0	1	0	0	0	0	0	1	1	1	1	0	3	2	2	1	2	3	2	1	3	2	0	0	1	1	1	1	bon
1349	58	1	29	36	0	2	1	0	0	0	2	0	0	0	0	1	1	1	1	0	0	2	3	3	3	3	3	3	2	2	3	0	0	0	0	1	1	mauvais
1350	44	1	43	22	0	1	1	1	1	0	2	0	0	0	0	1	0	0	0	0	0	2	2	2	1	3	3	2	1	2	2	0	0	1	1	1	1	bon
1351	45	1	35	20	2	1	1	0	0	0	1	1	1	0	0	1	1	1	1	1	1	2	2	1	1	3	3	2	2	2	2	0	0	1	1	1	1	bon
1352	41	1	2	17	2	2	1	0	0	2	2	2	2	2	0	0	0	1	1	0	0	1	1	1	1	1	1	1	1	3	1	0	1	0	0	1	0	bon
1353	31	1	7	7	2	1	1	0	0	0	1	0	0	1	0	1	0	0	0	0	0	1	3	1	1	1	3	1	1	3	1	1	0	1	1	1	0	bon
1354	55	1	81	30	0	1	0	0	2	2	2	2	2	2	0	0	1	1	1	0	0	3	3	2	4	3	3	3	3	3	2	0	0	0	0	1	1	bon
1355	44	1	91	20	0	1	1	1	1	0	0	0	0	0	0	0	0	1	1	1	0	1	2	1	2	1	2	2	2	1	2	0	0	1	1	1	1	bon
1356	56	1	49	30	0	1	1	2	2	0	0	2	0	2	0	1	1	1	1	1	0	2	2	4	4	3	2	2	3	3	1	0	0	0	0	1	1	bon
1357	33	1	14	4	2	1	1	0	1	0	2	1	0	1	0	0	1	1	1	0	0	1	2	3	2	1	2	3	2	1	3	0	0	1	1	1	1	mauvais
1358	28	1	72	5	0	1	1	0	0	0	2	0	0	0	0	1	0	1	0	0	0	3	3	3	4	3	2	3	3	2	3	0	0	0	0	1	1	mauvais
1359	32	1	71	8	2	1	1	1	1	1	2	2	2	2	0	0	1	1	0	0	0	3	3	3	3	3	3	3	3	1	3	0	1	1	1	1	0	mauvais
1360	45	1	92	24	0	2	1	2	2	2	2	0	0	2	0	1	0	0	0	0	0	1	1	1	1	1	1	1	1	3	1	0	1	0	0	1	0	bon
1361	42	1	67	2	0	1	1	1	1	1	1	0	1	1	0	1	0	0	0	0	0	2	2	1	2	2	2	1	2	3	1	0	1	1	1	1	1	bon
1362	38	1	74	14	1	1	1	1	2	0	0	0	0	0	0	1	0	0	0	0	0	3	3	2	1	3	3	2	1	1	3	0	1	1	1	1	1	mauvais
1363	44	1	49	20	1	1	1	0	0	0	2	0	0	0	1	0	0	0	0	0	0	3	3	3	3	3	3	3	2	1	3	0	0	0	0	1	0	mauvais
1364	43	1	64	19	2	1	1	0	1	0	0	0	0	0	0	1	0	0	0	0	0	2	3	3	4	2	3	3	3	2	3	0	0	1	1	0	1	mauvais
1365	47	1	15	26	0	1	1	2	2	0	1	0	0	1	0	1	0	0	0	0	0	2	3	2	1	1	1	1	1	3	1	0	0	1	1	1	1	bon
1366	47	1	60	25	0	1	1	0	1	0	0	1	0	0	0	0	0	1	0	1	0	3	3	3	3	3	3	2	2	2	2	0	1	1	1	1	1	bon
1367	38	1	76	15	2	1	1	0	0	0	0	0	0	0	0	0	1	0	0	0	0	3	3	3	3	2	3	3	2	1	3	0	0	0	0	1	0	mauvais
1368	43	1	1	19	1	2	1	2	2	0	0	0	0	0	1	0	0	0	0	0	0	2	2	2	1	2	2	2	1	3	2	0	0	0	0	1	1	bon
1369	62	1	41	41	1	1	1	2	0	0	1	0	0	0	0	0	0	0	0	0	1	2	2	3	3	2	4	4	2	1	3	0	0	1	1	1	1	mauvais
1370	55	1	38	28	1	0	0	2	2	2	2	2	2	2	0	0	1	0	0	1	0	3	3	3	3	3	3	2	2	1	2	0	0	0	0	0	0	bon
1371	49	1	84	25	1	1	1	0	1	0	0	1	0	1	0	0	1	1	0	0	0	2	2	2	2	2	2	2	2	1	2	0	0	1	1	1	1	bon
1372	46	1	78	21	0	2	2	2	2	2	2	1	0	2	0	0	0	0	1	0	0	2	2	2	1	2	2	2	2	1	2	0	1	1	1	1	1	bon
1373	56	1	22	33	1	1	1	1	1	2	2	0	0	0	0	0	1	1	1	0	0	3	4	3	4	2	2	3	2	2	2	0	0	1	1	1	1	bon
1374	58	1	49	36	2	2	1	0	2	0	2	0	0	0	0	0	1	1	1	0	0	3	3	3	4	3	3	3	3	1	3	0	0	0	0	1	0	mauvais
1375	48	1	38	25	2	1	1	2	2	0	2	0	0	2	0	1	1	0	0	0	0	2	3	3	1	2	2	2	1	2	2	0	0	0	0	1	1	bon
1376	35	1	74	11	2	1	1	0	0	0	0	0	0	0	1	0	0	0	0	0	0	2	2	2	2	2	2	2	2	1	3	0	1	0	0	1	1	mauvais
1377	48	1	68	26	0	1	1	0	0	0	2	0	2	2	0	1	0	0	0	0	0	3	3	3	3	3	3	2	3	3	2	0	1	0	0	1	0	bon
1378	29	1	35	7	1	1	1	0	0	0	0	0	0	0	0	1	0	0	0	0	0	3	1	1	3	3	2	2	2	2	2	0	0	0	0	1	1	bon
1379	39	1	76	15	1	1	1	2	0	0	0	0	1	0	0	0	0	1	1	0	0	3	3	3	1	2	3	2	1	1	3	0	0	1	1	1	0	mauvais
1380	54	1	1	31	1	1	1	1	2	0	0	0	0	0	0	0	0	0	1	0	0	3	3	3	3	2	3	3	2	1	2	0	0	1	1	1	0	bon
1381	38	1	97	15	2	1	1	0	2	0	0	0	0	0	0	1	0	0	0	0	0	3	3	3	4	3	3	3	3	2	3	0	0	0	0	1	1	mauvais
1382	37	1	38	12	1	1	1	2	2	0	2	0	0	0	1	0	0	0	0	0	0	2	3	3	1	3	2	2	2	2	2	0	0	0	0	1	1	bon
1383	31	1	97	6	1	1	1	0	0	1	1	0	0	0	0	1	0	0	0	0	0	3	2	3	2	3	2	2	2	2	3	0	0	1	1	1	1	mauvais
1384	57	1	59	34	1	1	1	0	2	0	1	0	0	1	0	0	1	1	1	0	0	3	3	2	3	2	3	2	2	1	2	0	0	1	1	1	1	bon
1385	29	1	12	8	2	1	1	1	2	0	1	1	0	1	0	1	0	0	0	0	0	2	3	2	3	2	2	2	2	1	3	0	0	1	1	1	1	mauvais
1386	52	1	69	28	2	1	1	2	2	0	2	0	0	2	0	1	0	0	0	0	0	3	2	3	1	2	2	3	1	2	2	0	1	0	0	1	1	bon
1387	41	1	34	18	1	2	1	1	1	0	1	0	0	1	0	1	0	0	0	0	0	1	3	1	1	1	1	1	1	1	1	0	0	1	1	0	0	bon
1388	56	1	78	37	2	1	1	0	0	0	2	0	0	0	0	0	1	0	1	0	0	3	3	3	3	3	3	3	2	1	3	0	1	0	0	1	0	mauvais
1389	52	1	63	26	0	1	1	2	2	2	2	1	0	2	0	1	1	1	1	1	0	3	3	3	3	3	3	3	3	3	2	0	0	1	1	1	0	bon
1390	39	1	30	14	0	1	1	1	1	0	1	1	0	0	0	0	0	1	1	1	0	1	1	1	1	2	2	2	2	3	2	0	0	1	1	1	0	bon
1391	56	1	11	31	1	1	1	2	2	0	2	0	2	0	0	0	1	1	1	0	0	3	2	2	2	3	3	2	2	1	3	0	1	0	0	1	1	mauvais
1392	44	1	1	20	0	1	1	0	1	1	2	1	0	1	0	0	1	1	1	1	0	4	4	3	4	3	3	4	3	1	3	0	0	1	1	1	0	mauvais
1393	48	1	25	25	1	1	1	2	0	0	1	0	0	0	0	0	0	1	0	0	0	3	3	3	3	3	3	3	3	2	2	0	1	1	1	1	1	bon
1394	26	1	75	2	0	1	1	0	0	0	0	0	0	0	0	1	0	0	0	0	0	2	3	3	3	2	3	3	3	1	2	0	1	0	0	1	1	bon
1395	24	1	91	1	2	1	1	0	0	0	0	1	0	0	0	0	1	0	0	0	0	2	3	2	3	2	3	3	3	2	3	0	0	1	1	1	1	mauvais
1396	31	1	91	3	0	2	1	1	0	2	2	0	1	2	0	1	1	0	0	0	0	3	1	1	1	2	2	2	3	3	1	0	0	1	1	1	0	bon
1397	52	1	91	30	2	0	2	2	2	1	1	1	1	0	1	0	0	0	0	0	0	2	3	4	4	2	3	3	4	3	4	0	0	1	1	1	1	mauvais
1398	57	1	91	34	1	1	1	1	1	1	1	0	0	1	0	1	1	0	0	0	0	3	2	2	3	2	2	1	3	2	2	0	0	1	1	1	1	bon
1399	28	1	91	3	2	1	1	2	0	0	0	0	0	0	0	1	0	0	0	0	0	3	3	3	3	2	3	3	2	2	3	0	0	0	0	1	1	mauvais
1400	34	1	91	10	2	1	1	2	2	2	2	0	0	0	0	1	0	0	0	0	0	3	3	3	3	3	3	3	3	2	3	0	0	0	0	0	1	mauvais
1401	35	1	91	12	2	0	0	1	1	1	1	1	0	1	0	1	0	0	0	0	0	3	3	3	1	1	1	1	1	1	2	0	0	1	1	0	0	bon
1402	37	1	19	14	1	0	0	1	1	1	1	1	0	0	0	1	0	0	0	0	0	2	2	2	1	2	2	2	2	1	2	0	0	1	1	1	1	bon
1403	44	1	44	21	2	1	1	1	2	2	2	1	2	2	0	1	0	0	0	0	0	2	2	2	3	2	2	2	2	2	2	0	0	1	1	1	1	bon
1404	41	1	91	16	1	1	1	0	0	1	1	0	0	0	0	0	0	0	1	0	0	3	3	3	3	3	3	3	3	2	3	0	0	1	1	1	1	mauvais
1405	51	1	94	27	2	1	1	0	0	0	0	0	0	0	0	0	0	0	0	0	1	1	2	1	1	1	1	2	1	3	1	0	1	0	0	1	1	bon
1406	54	1	1	30	2	1	1	2	2	2	2	0	2	0	0	1	0	0	0	0	1	3	3	3	3	3	3	2	2	1	2	0	0	0	0	1	0	bon
1407	28	1	91	5	2	1	1	1	1	2	2	1	0	0	0	1	0	0	0	0	0	2	3	3	3	3	3	3	3	1	3	0	0	1	1	1	1	mauvais
1408	44	1	78	20	0	0	1	0	0	0	0	0	0	0	0	0	1	1	1	0	0	2	2	3	2	2	2	2	2	1	3	0	1	0	0	1	1	mauvais
1409	36	1	91	13	2	1	1	1	1	0	0	0	0	0	0	1	1	1	1	0	0	3	3	2	1	2	2	2	1	3	2	0	0	1	1	1	1	bon
1410	44	1	76	22	2	1	1	1	2	2	1	1	0	1	0	1	0	0	0	0	0	3	1	1	1	3	1	1	1	1	3	0	0	1	1	1	0	mauvais
1411	24	1	77	1	2	0	1	0	0	0	0	1	0	1	0	0	1	1	1	0	0	3	3	2	2	3	3	2	2	1	3	0	0	1	1	1	1	mauvais
1412	42	1	13	20	2	1	1	0	1	0	1	0	2	2	0	0	1	0	1	1	0	3	2	3	1	2	2	2	1	1	2	0	0	1	1	1	1	bon
1413	36	1	91	13	1	1	1	0	2	0	2	0	0	0	0	0	0	0	1	0	0	3	2	2	1	1	1	2	2	3	1	0	0	0	0	1	1	bon
1414	27	1	91	4	2	1	1	1	2	0	1	0	0	0	0	0	1	1	0	0	0	2	3	4	3	2	3	3	3	1	3	0	0	1	1	1	1	mauvais
1415	52	1	78	29	0	1	1	2	0	2	2	0	0	2	0	0	1	0	1	1	0	2	1	2	1	2	2	2	1	3	1	0	1	0	0	1	1	bon
1416	46	1	35	22	2	1	1	0	2	0	2	0	1	2	0	0	1	1	1	0	0	2	2	2	2	2	2	3	2	3	1	0	0	1	1	1	1	bon
1417	31	1	76	7	1	1	1	0	0	0	0	0	0	0	0	1	0	0	0	0	0	3	3	3	4	4	3	3	3	2	3	0	0	0	0	1	1	mauvais
1418	29	1	75	5	2	0	0	2	2	0	2	0	0	2	0	1	0	0	0	0	0	1	1	1	1	1	1	1	1	1	2	0	1	0	0	0	0	bon
1419	52	1	76	31	1	1	1	2	0	0	2	0	2	0	0	1	1	1	0	0	0	2	2	1	1	2	2	1	1	1	3	0	0	0	0	1	1	mauvais
1420	53	1	30	29	0	1	1	1	1	0	0	1	2	0	0	1	1	0	1	0	0	3	3	2	2	3	3	3	2	1	3	0	0	1	1	1	1	mauvais
1421	36	1	55	13	2	1	1	2	2	0	1	0	0	0	0	0	1	0	1	0	0	3	3	3	3	2	2	2	2	2	1	0	1	1	1	1	1	bon
1422	37	1	91	15	2	1	1	0	1	0	0	0	0	1	0	0	0	0	1	1	0	3	3	1	1	3	3	1	2	1	3	0	0	1	1	1	0	mauvais
1423	54	1	49	25	0	1	2	0	0	0	0	0	0	0	0	1	0	0	0	0	0	2	3	2	3	2	3	3	2	2	2	0	0	0	0	1	1	bon
1424	45	1	51	19	0	1	1	1	2	0	2	0	0	0	0	1	0	0	0	0	0	3	1	1	1	1	1	2	1	3	1	0	1	1	1	1	0	bon
1425	36	1	91	13	1	1	1	2	1	0	2	0	2	0	0	1	1	1	0	0	0	3	3	3	1	2	2	3	1	2	3	0	0	1	1	1	1	mauvais
1426	58	1	8	37	1	1	1	2	0	0	1	0	2	0	0	0	1	1	1	0	0	2	2	3	3	2	2	3	3	1	3	0	0	1	1	1	1	mauvais
1427	52	1	75	29	0	1	0	2	2	0	2	2	0	0	0	0	1	1	1	0	0	3	3	3	1	3	3	3	1	1	3	0	1	0	0	1	0	mauvais
1428	61	1	61	39	0	1	0	0	0	0	0	0	0	0	0	1	0	0	0	0	0	3	3	3	3	3	3	3	3	2	3	0	0	0	0	1	1	mauvais
1429	46	1	91	21	0	1	1	1	1	2	0	0	0	0	0	0	1	0	0	1	0	2	2	1	1	4	2	1	1	3	2	0	0	1	1	1	1	bon
1430	38	1	38	15	0	1	1	0	1	0	1	0	0	1	0	0	1	1	1	0	0	3	3	2	3	3	3	3	2	1	3	0	0	1	1	1	1	mauvais
1431	36	1	81	15	1	1	1	1	2	0	1	1	0	2	0	0	1	0	1	0	0	3	2	2	3	3	2	2	3	1	2	0	0	1	1	1	1	bon
1432	43	1	91	19	0	1	1	2	1	0	2	1	0	0	0	0	1	1	1	0	0	3	3	2	3	3	2	2	2	1	2	0	0	1	1	1	1	bon
1433	48	1	93	23	0	1	1	1	1	2	2	0	0	0	0	1	1	1	1	1	0	2	2	3	1	1	1	2	1	1	2	0	1	1	1	1	1	bon
1434	34	1	92	12	2	1	1	0	2	0	2	0	0	0	0	1	1	1	1	1	0	2	2	3	3	3	3	3	3	1	3	0	1	0	0	1	1	mauvais
1435	44	1	73	20	1	1	1	0	0	0	2	0	0	2	0	0	0	0	0	0	0	3	3	3	1	3	3	3	1	2	2	0	0	0	0	1	1	bon
1436	42	0	7	19	2	1	1	1	1	1	1	0	0	0	0	1	0	0	0	0	0	2	2	2	3	2	2	2	3	1	3	0	0	1	1	1	1	mauvais
1437	35	1	83	10	2	1	1	0	0	0	1	1	0	0	0	1	0	0	0	0	0	4	3	3	4	3	3	3	3	1	3	0	0	1	1	0	0	mauvais
1438	26	1	91	1	2	1	1	2	0	1	2	1	0	0	0	0	1	1	0	0	0	3	3	3	3	3	3	3	3	1	3	0	0	1	1	1	0	mauvais
1439	54	1	52	30	1	2	1	0	0	0	0	0	0	0	0	1	0	0	0	0	0	3	3	3	3	3	3	2	2	1	3	0	1	0	0	1	0	mauvais
1440	47	1	74	24	2	0	0	1	0	0	0	0	0	0	0	0	0	1	1	0	0	1	3	3	3	1	2	3	2	1	3	0	1	1	1	0	0	mauvais
1441	41	1	34	16	1	1	0	0	0	0	1	0	0	0	0	1	0	0	0	0	0	3	4	3	3	3	2	2	2	2	2	0	0	1	1	1	1	bon
1442	40	1	29	18	0	1	1	0	0	0	2	1	0	0	0	1	0	0	0	0	0	2	2	1	1	2	3	1	1	3	1	0	0	1	1	0	1	bon
1443	38	1	91	12	1	1	1	0	1	2	0	1	0	0	0	1	0	0	0	0	0	3	3	3	3	3	3	3	2	2	2	0	0	1	1	1	1	bon
1444	39	1	62	17	0	1	1	2	2	0	1	0	2	0	0	1	0	0	0	0	0	3	3	2	1	3	3	2	2	2	3	0	0	1	1	1	1	mauvais
1445	36	1	69	11	0	2	1	0	0	0	0	0	0	0	0	0	1	1	1	1	0	3	3	3	3	3	2	2	3	2	2	0	1	0	0	1	1	bon
1446	56	1	27	35	0	1	1	2	2	0	1	0	0	1	0	0	1	1	1	1	0	2	2	2	2	2	2	2	2	3	2	0	0	1	1	1	1	bon
1447	26	1	42	2	2	1	1	0	0	0	2	0	0	2	0	0	0	1	1	0	0	3	3	3	3	3	3	3	3	1	3	0	1	0	0	1	0	mauvais
1448	59	1	91	35	0	0	0	1	0	2	1	0	0	0	0	1	0	0	0	0	0	3	3	3	3	2	1	3	1	2	2	0	0	1	1	0	1	bon
1449	26	1	81	3	0	1	1	0	0	0	2	0	2	0	0	1	0	0	0	0	0	3	1	1	1	2	2	1	1	1	2	0	0	0	0	1	0	bon
1450	60	1	26	39	1	1	1	2	2	0	2	0	0	1	0	0	1	1	1	0	0	2	3	2	3	3	3	2	3	1	3	0	1	1	0	1	1	mauvais
1451	47	1	31	24	1	1	1	1	1	0	2	0	0	0	0	0	1	1	0	1	0	2	3	3	3	2	3	2	2	2	3	0	0	1	1	1	1	mauvais
1452	39	1	75	17	2	1	1	0	0	0	0	0	0	0	0	0	0	1	1	0	0	3	3	3	3	3	3	3	2	3	2	0	1	0	0	1	0	bon
1453	36	1	91	13	2	1	1	2	0	1	0	0	0	0	0	0	1	0	1	0	0	3	3	2	1	3	3	2	2	1	2	1	0	1	1	1	1	bon
1454	57	1	56	36	0	1	0	0	0	0	0	0	0	0	0	0	1	1	1	1	0	2	3	3	1	2	3	3	2	2	2	0	1	0	0	1	1	bon
1455	45	1	71	20	0	1	1	0	0	2	0	0	0	0	0	0	1	1	1	0	0	3	3	3	3	3	4	4	4	1	3	0	1	0	0	1	0	mauvais
1456	51	1	38	27	2	2	1	0	0	0	2	0	0	0	0	1	0	0	0	0	0	3	3	3	3	3	3	3	3	2	3	0	0	0	0	1	1	mauvais
1457	43	1	75	19	1	1	1	0	2	1	1	0	0	0	0	1	0	0	0	0	0	4	3	3	3	3	2	3	2	2	2	0	1	1	1	1	1	bon
1458	45	1	30	22	1	1	1	1	1	0	0	0	0	0	1	0	0	0	0	0	0	1	1	1	1	1	1	1	1	2	2	0	0	1	1	1	1	bon
1459	36	0	69	13	1	0	0	1	1	0	0	0	0	2	0	1	0	0	0	0	1	3	3	2	1	3	3	2	2	2	2	0	1	1	1	1	1	bon
1460	37	1	59	15	0	1	1	0	0	0	0	0	0	0	0	0	1	0	0	0	0	3	2	3	3	3	3	3	3	2	3	0	0	0	0	1	1	mauvais
1461	27	1	33	4	2	1	1	0	2	0	0	0	0	0	0	0	1	0	1	0	0	3	3	3	1	2	2	3	1	2	2	0	0	0	0	1	1	bon
1462	28	1	80	4	2	1	1	0	0	0	1	0	0	0	0	1	0	0	0	0	0	4	4	4	4	4	4	4	4	2	3	0	1	1	1	1	1	mauvais
1463	41	1	11	15	0	1	1	0	0	0	0	0	0	0	0	1	0	0	0	0	0	3	3	3	3	3	3	3	3	2	3	0	1	0	0	1	1	mauvais
1464	40	1	38	17	0	1	1	1	1	0	0	1	0	0	1	0	0	0	0	0	0	2	4	3	1	2	3	1	1	3	1	0	0	1	1	1	1	bon
1465	40	1	14	17	2	1	1	2	0	0	0	0	2	0	1	0	0	0	0	0	0	3	3	3	3	2	3	3	3	1	3	0	0	0	0	1	0	mauvais
1466	48	1	75	27	2	1	1	0	0	2	0	0	0	0	0	1	0	0	1	1	0	3	2	1	3	3	2	3	3	3	2	0	1	0	0	1	1	bon
1467	49	1	30	18	0	1	1	1	1	1	1	0	0	1	0	0	1	1	1	1	0	2	3	2	3	1	2	1	2	2	2	0	0	1	1	1	1	bon
1468	41	1	51	20	0	1	1	0	0	0	0	0	0	0	0	1	0	0	0	0	0	2	2	1	1	1	1	1	1	3	1	0	1	0	0	1	1	bon
1469	34	1	97	11	0	1	1	0	0	0	2	1	0	1	0	0	0	0	1	1	1	2	2	2	1	2	1	2	1	1	2	0	0	1	1	1	1	bon
1470	46	1	41	22	0	2	1	1	1	0	1	0	0	0	0	1	0	1	1	0	0	3	3	3	3	2	3	3	2	2	2	0	0	1	1	1	1	bon
1471	43	1	83	19	0	1	1	0	2	0	0	0	0	0	0	1	0	0	0	0	0	1	2	2	3	1	3	1	3	2	2	0	0	0	0	1	1	bon
1472	46	1	52	23	0	1	1	1	1	1	1	0	1	1	0	0	0	1	1	1	0	3	3	3	3	3	3	3	2	1	3	0	1	1	1	1	0	mauvais
1473	47	1	1	24	2	2	1	0	0	0	0	0	0	0	1	0	0	0	0	0	0	2	2	2	3	2	3	3	3	3	2	0	0	0	0	1	1	bon
1474	31	1	13	7	1	1	1	2	0	0	0	0	0	0	0	0	1	1	1	0	0	1	1	1	3	1	1	1	1	2	2	0	0	0	0	1	1	bon
1475	28	1	86	7	0	0	1	2	2	0	1	0	0	0	0	0	0	0	1	0	0	3	3	2	1	3	3	2	1	2	3	0	0	1	1	1	1	mauvais
1476	56	1	41	34	2	1	1	0	2	0	0	0	0	0	0	0	1	0	1	0	0	2	3	3	4	3	3	3	3	1	3	0	0	0	0	1	1	mauvais
1477	56	1	75	34	1	1	1	0	0	0	0	0	0	0	0	0	0	1	0	1	0	3	3	3	3	3	4	3	2	2	3	0	1	0	0	1	1	mauvais
1478	48	1	13	22	0	0	0	2	2	2	2	0	0	0	0	0	1	0	0	0	0	4	2	2	3	3	2	3	3	3	2	0	0	0	0	1	1	bon
1479	32	1	41	7	2	1	1	0	0	0	1	1	1	1	0	0	1	1	1	0	0	1	2	3	1	1	1	3	1	1	3	0	0	1	1	1	1	mauvais
1480	45	1	71	24	1	1	1	0	0	0	0	0	0	0	0	1	0	0	0	0	0	1	4	1	4	3	3	2	3	2	3	0	1	0	0	1	1	mauvais
1481	47	1	85	26	2	1	1	0	1	0	0	0	0	0	0	0	1	1	1	0	0	3	2	2	2	3	3	2	2	3	2	0	0	1	1	1	1	bon
1482	52	1	35	28	0	1	1	1	1	0	2	1	0	0	0	1	1	1	1	0	0	2	3	2	1	1	2	2	1	3	1	0	0	1	1	1	1	bon
1483	56	1	41	35	0	2	1	0	0	0	0	0	0	0	0	0	1	0	0	0	0	3	3	4	3	3	3	3	3	1	3	0	0	0	0	1	0	mauvais
1484	46	1	33	3	2	1	1	0	0	0	0	0	0	0	0	0	1	1	1	0	0	3	3	1	1	2	1	2	1	3	1	0	0	0	0	1	0	bon
1485	38	1	80	14	2	1	1	0	0	0	0	0	0	0	0	1	0	0	0	0	0	3	1	1	4	3	2	2	2	2	2	0	1	0	0	1	1	bon
1486	26	1	92	3	2	1	1	0	0	0	0	0	0	0	0	0	1	1	1	0	0	3	3	3	3	2	2	2	2	1	3	0	1	0	0	1	0	mauvais
1487	23	1	62	1	2	1	1	0	0	0	2	0	1	1	0	1	1	1	1	1	0	2	3	3	1	3	3	3	2	1	3	0	0	1	1	0	1	mauvais
1488	28	1	38	5	1	1	1	0	0	0	0	1	0	0	0	1	0	0	0	0	0	2	1	2	1	3	2	2	1	3	1	0	0	1	1	1	1	bon
1489	43	1	91	20	2	1	1	2	0	0	0	0	0	0	0	0	1	1	0	0	0	3	1	1	1	3	1	1	1	2	2	0	0	0	0	1	1	bon
1490	31	1	5	6	1	1	1	2	2	0	2	0	1	2	0	1	1	1	1	1	0	2	3	3	3	2	2	3	3	1	3	0	0	1	1	1	1	mauvais
1491	40	1	26	17	2	1	1	1	0	0	0	0	0	0	0	0	0	1	1	0	0	2	3	2	1	3	3	2	1	1	3	0	1	1	1	1	1	mauvais
